# Supplementary material for: Key bacterial taxa and metabolic pathways affecting gut short-chain fatty acid profiles in early life
Source: ISME J. 2021 Mar 15;15(9):2574–90. doi: 10.1038/s41396-021-00937-7 (PMC8397723; doi:10.1038/s41396-021-00937-7)
Supplement: Supplementary file 2 — Dataset in Excel format [file 41396_2021_937_MOESM2_ESM.xlsx]

## Sheet: Supplementary Data 1
Supplementary Data 1. Information regarding sample backgrounds (subjects, age, feeding, and exposure to antibiotics and probiotics), 16S rRNA gene amplicon accession number, SCFA concentrations, and pH.
Sample ID	Sub- jects	Age		Feeding	Exposure		SCFA									pH	16S amplicon
		day	month	(6 types)	Antibiotics	Probiotics	Acetate	Lactate	Succinate	Propionate	Butyrate	Formate	Isovalerate	Isobutyrate	Valerate		accession no.
Ad002	A	2	0.0657534	Mixed-milk	no	no	14.5483	5.68862	2.62025	0	0	0	0	0	0	6.6	SAMD00242836
Ad003	A	3	0.0986301	Mixed-milk	no	no	33.1058	24.0151	0	0	0	0	0	0	0	5.44	SAMD00242835
Ad004	A	4	0.131507	Mixed-milk	no	no	24.1547	27.6202	0	0	0	0	0	0	0	5.38	SAMD00242837
Ad005	A	5	0.164384	Mixed-milk	no	no	140.363	0	2.22045	0	0	0	0	0	0	5.3	SAMD00242838
Ad006	A	6	0.19726	Mixed-milk	no	no	98.6018	0	4.53839	0	0	0	0	0	0	5.53	SAMD00242839
Ad007	A	7	0.230137	Mixed-milk	no	no	93.7214	0	2.08707	0	0	0	0	0	0	5.45	SAMD00242840
Ad009	A	9	0.29589	Mixed-milk	no	no	31.9421	0	0	7.11676	0	0	0	0	0	6.56	SAMD00242841
Ad011	A	11	0.361644	Mixed-milk	no	no	103.687	0	0	2.11746	0	0	0	0	0	5.24	SAMD00242842
Ad013	A	13	0.427397	Mixed-milk	no	no	58.9408	0	0	0	0	0	0	0	0	5.79	SAMD00242843
Ad015	A	15	0.493151	Breast-milk	no	no	49.3034	8.45904	0	0	0	0	0	0	0	5.12	SAMD00242844
Ad017	A	17	0.558904	Breast-milk	no	no	75.9627	0	0	0	0	0	0	0	0	5.43	SAMD00242845
Ad019	A	19	0.624658	Breast-milk	no	no	50.3096	2.38451	0	0	0	0	0	0	0	5.56	SAMD00242846
Ad021	A	21	0.690411	Breast-milk	no	no	67.7228	15.9705	0	0	0	6.91654	0	0	0	5.24	SAMD00242847
Ad023	A	23	0.756164	Breast-milk	no	no	28.8913	0	0	0	0	0	0	0	0	6.18	SAMD00242848
Ad025	A	25	0.821918	Breast-milk	no	no	47.5814	0	0	0	0	0	0	0	0	5.28	SAMD00242849
Ad027	A	27	0.887671	Breast-milk	no	no	67.8945	24.1757	0	0	0	0	0	0	0	5.14	SAMD00242850
Ad029	A	29	0.953425	Breast-milk	no	no	70.7324	21.151	0	0	0	4.14765	0	0	0	5.66	SAMD00242851
Aw005	A	37	1.21644	Breast-milk	no	no	51.2402	23.4136	0	0	0	0	0	0	0	5.65	SAMD00242852
Aw006	A	44	1.44658	Breast-milk	no	no	18.4207	0	0	0	0	0	0	0	0	5.6	SAMD00242853
Aw007	A	51	1.67671	Breast-milk	no	no	25.2273	0	0	0	0	0	0	0	0	5.8	SAMD00242854
Aw008	A	58	1.90685	Breast-milk	no	no	24.7257	1.62068	0	0	0	0	0	0	0	5.79	SAMD00242855
Aw009	A	65	2.13699	Breast-milk	no	no	6.85701	0	0	0	0	0	0	0	0	6.99	SAMD00242856
Aw010	A	72	2.36712	Breast-milk	no	no	41.5876	11.8423	0	0	0	0	0	0	0	5.45	SAMD00242857
Aw011	A	79	2.59726	Breast-milk	no	no	19.0024	2.21883	0	0	0	0	0	0	0	5.87	SAMD00242858
Aw012	A	86	2.8274	Breast-milk	no	no	79.8074	35.1287	4.24326	0	0	0	0	0	0	5.11	SAMD00242859
Aw013	A	93	3.05753	Breast-milk	no	no	35.6815	7.61284	0	0	0	0	0	0	0	5.46	SAMD00242860
Aw014	A	100	3.28767	Breast-milk	no	no	75.4757	51.2124	0	0	0	0	0	0	0	4.98	SAMD00242861
Aw016	A	109	3.58356	Breast-milk	no	no	10.7315	0	0	0	0	0	0	0	0	6.71	SAMD00242862
Aw017	A	121	3.97808	Breast-milk	no	no	0.74784	0	0	0	0	0	0	0	0	7.4	SAMD00242863
Aw018	A	128	4.20822	Breast-milk	no	no	13.1233	0	0	0	0	0	0	0	0	8.04	SAMD00242864
Aw019	A	135	4.43836	Breast-milk	no	no	14.9276	22.2662	2.45275	0	0	0	0	0	0	5.41	SAMD00242865
Aw020	A	143	4.70137	Breast-milk	no	no	31.6919	8.43774	0	0	0	0	0	0	0	5.36	SAMD00242866
Aw021	A	151	4.96438	Breast-milk	no	no	60.1959	79.2503	6.78572	0	0	0	0	0	0	3.99	SAMD00242867
Aw022	A	157	5.16164	Breast-milk	no	no	85.8075	7.90487	3.14295	4.02972	0	0	0	0	0	6.21	SAMD00242868
Aw023	A	163	5.3589	Breast-milk	no	no	66.0473	8.02775	3.2519	0	0	0	0	0	0	5.71	SAMD00242869
Aw024	A	170	5.58904	milk & solid	no	no	131.151	23.8887	0	0	0	0	0	0	0	4.66	SAMD00242870
Aw025	A	178	5.85205	milk & solid	no	no	75.3618	8.31611	0	0	0	0	0	0	0	5.29	SAMD00242871
Aw026	A	185	6.08219	milk & solid	no	no	113.262	20.8986	0	8.84177	0	0	0	0	0	4.94	SAMD00242872
Aw027	A	190	6.24658	milk & solid	no	no	85.8923	5.21337	0	6.42125	0	0	0	0	0	5.27	SAMD00242873
Aw028	A	198	6.50959	milk & solid	no	no	82.3963	3.81781	0	3.04221	0	0	0	0	0	4.14	SAMD00242874
Aw029	A	205	6.73973	milk & solid	no	no	137.063	25.6642	0	8.33984	0	0	0	0	0	4.83	SAMD00242875
Aw030	A	212	6.96986	milk & solid	no	no	54.4808	12.2179	2.96742	6.14086	0	0	0	0	0	5.34	SAMD00242876
Aw031	A	219	7.2	milk & solid	no	no	84.8092	0	0	5.04524	0	0	0	0	0	5.05	SAMD00242877
Aw032	A	226	7.43014	milk & solid	no	no	117.558	4.59193	0	9.33215	0	0	0	0	0	4.92	SAMD00242878
Aw033	A	233	7.66027	milk & solid	no	no	97.9197	3.92071	0	5.73962	0	0	0	0	0	4.46	SAMD00242879
Aw034	A	240	7.89041	milk & solid	no	no	93.0615	4.67628	0	4.78906	0	0	0	0	0	5.61	SAMD00242880
Aw035	A	249	8.1863	milk & solid	no	no	157.496	14.3585	0	6.348	0	0	0	0	0	4.17	SAMD00242881
Aw036	A	255	8.38356	milk & solid	no	no	62.3202	5.66244	0	14.0811	0	0	0	0	0	5.12	SAMD00242882
Aw037	A	261	8.58082	milk & solid	no	no	124.522	2.42562	0	9.24215	7.36684	0	0	0	0	4.78	SAMD00242883
Aw038	A	269	8.84384	milk & solid	no	no	157.489	9.91084	0	11.5918	5.83561	0	0	0	0	5.76	SAMD00242884
Aw039	A	275	9.0411	milk & solid	no	no	133.565	12.5253	0	5.92256	0	0	0	0	0	4.9	SAMD00242885
Aw040	A	282	9.27123	milk & solid	no	no	126.58	0	0	14.9819	0	0	0	0	0	5.2	SAMD00242886
Aw041	A	289	9.50137	milk & solid	no	no	120.209	5.7102	0	9.24793	0	0	0	0	0	5.29	SAMD00242887
Aw042	A	296	9.73151	milk & solid	no	no	110.927	3.51421	0	13.9253	0	0	0	0	0	5.42	SAMD00242888
Aw043	A	303	9.96164	milk & solid	no	no	91.7647	12.279	0	15.7777	0	10.5283	0	0	0	5.39	SAMD00242889
Aw044	A	310	10.1918	milk & solid	no	no	128.13	2.17533	0	34.4087	0	0	0	0	0	5.23	SAMD00242890
Aw045	A	316	10.389	milk & solid	no	no	96.735	0	0	36.9743	0	0	0	0	0	5.58	SAMD00242891
Aw046	A	324	10.6521	milk & solid	no	no	55.089	0	0	16.7094	0	0	0	0	0	5.69	SAMD00242892
Aw047	A	331	10.8822	milk & solid	no	no	41.6231	0	0	14.7969	0	0	0	0	0	5.31	SAMD00242893
Aw048	A	338	11.1123	solid	no	no	42.334	0	8.72119	22.6168	0	0	0	0	0	5.5	SAMD00242894
Aw049	A	345	11.3425	solid	no	no	70.3408	0	4.01453	26.9013	3.82118	0	0	0	0	5.01	SAMD00242895
Aw050	A	352	11.5726	solid	no	no	75.3749	3.66057	25.0464	14.8543	3.46314	5.18773	0	0	0	6.67	SAMD00242896
Aw051	A	359	11.8027	solid	no	no	91.2621	0	17.5879	24.507	6.01303	0	0	0	0	6.6	SAMD00242897
Aw052	A	366	12.0329	solid	no	no	51.4695	0	29.9656	9.19129	2.70462	0	0	0	0	7.73	SAMD00242898
Aw058	A	402	13.2164	solid	no	no	23.5292	0	31.7252	13.1213	0	0	0	0	0	7.4	SAMD00242899
Aw060	A	417	13.7096	solid	no	no	53.5087	4.39742	23.0319	6.30853	0	0	0	0	0	6.52	SAMD00242900
Aw062	A	428	14.0712	solid	no	no	33.9917	0	13.9181	11.8053	0	0	0	0	0	6.78	SAMD00242901
Aw066	A	457	15.0247	solid	no	no	61.9697	0	0	28.7939	0	0	0	0	0	7.8	SAMD00242902
Aw070	A	491	16.1425	solid	no	no	64.2925	8.20781	0	20.8758	3.90658	0	0	0	0	7.01	SAMD00242903
Aw074	A	522	17.1616	solid	no	no	41.2999	0	0	15.2006	0	0	0	0	0	7.74	SAMD00242904
Aw078	A	550	18.0822	solid	no	no	96.9847	0	0	24.7496	0	0	0	0	0	6.74	SAMD00242905
Aw082	A	580	19.0685	solid	no	no	28.4583	0	0	0	0	10.7143	0	0	0	5.22	SAMD00242906
Aw084	A	587	19.2986	solid	yes	no	50.3712	21.1851	0	0	0	12.9719	0	0	0	4.94	SAMD00242907
Aw088	A	608	19.989	solid	no	no	88.2871	0	0	22.6015	0	0	0	0	0	5.89	SAMD00242908
Aw092	A	643	21.1397	solid	no	no	96.3252	0	9.85941	22.2296	0	0	0	0	0	6.2	SAMD00242909
Aw096	A	676	22.2247	solid	no	no	88.9145	0	0	21.7628	0	0	0	0	0		SAMD00242910
Aw098	A	690	22.6849	solid	yes	no	104.405	0	0	23.2232	9.50586	5.34029	0	0	0		SAMD00242911
Bd001	B	1	0.0328767	formula-milk	no	no	14.8854	0	1.07038	0	0	0	0	0	0	6.09	SAMD00242912
Bd002	B	2	0.0657534	formula-milk	no	no	8.37029	0	4.47433	0	0	0	0	0	0	5.91	SAMD00242913
Bd003	B	3	0.0986301	Mixed-milk	no	no	8.77127	0	3.93407	0	0	0	0	0	0	6.19	SAMD00242914
Bd004	B	4	0.131507	Mixed-milk	no	no	12.8927	0	6.05701	0	0	0	0	0	0	5.94667	SAMD00242915
Bd005	B	5	0.164384	Mixed-milk	no	no	13.4457	1.89962	7.72782	0	0	0	0	0	0	5.86333	SAMD00242916
Bd006	B	6	0.19726	Mixed-milk	no	no	16.9062	10.5812	0	0	0	0	0	0	0	5.51	SAMD00242917
Bd007	B	7	0.230137	Mixed-milk	no	no	13.2934	3.86914	1.98114	0	0	0	0	0	0	5.82667	SAMD00242918
Bd009	B	9	0.29589	Mixed-milk	no	no	3.85116	0	1.15955	0	0	0	0	0	0	6.05333	SAMD00242919
Bd011	B	11	0.361644	Breast-milk	no	no	7.47109	0	0	0	0	0	0	0	0	6.32667	SAMD00242920
Bd013	B	13	0.427397	Breast-milk	no	no	4.09114	0	1.10089	0	0	0	0	0	0	6.27667	SAMD00242921
Bd015	B	15	0.493151	Breast-milk	no	no	7.39587	0	2.75074	0	0	0	0	0	0	6.06667	SAMD00242922
Bd017	B	17	0.558904	Breast-milk	no	no	2.30199	0	1.59415	0	0	0	0	0	0	6.35667	SAMD00242923
Bd019	B	19	0.624658	Breast-milk	no	no	3.96283	0	2.62447	0	0	0	0	0	0	6.39	SAMD00242924
Bd021	B	21	0.690411	Breast-milk	no	no	3.96411	0	2.18914	0	0	0	0	0	0	6.28333	SAMD00242925
Bd023	B	23	0.756164	Breast-milk	no	no	6.11723	0	3.36061	0	0	0	0	0	0	6.39667	SAMD00242926
Bd025	B	25	0.821918	Breast-milk	no	no	5.33233	0	4.36639	0	0	0	0	0	0	6.17	SAMD00242927
Bd027	B	27	0.887671	Mixed-milk	no	no	9.13993	0	7.17217	0	0	0	0	0	0	6.41667	SAMD00242928
Bd029	B	29	0.953425	Mixed-milk	no	no	11.6782	0	6.58929	0	0	0	0	0	0	6.19333	SAMD00242929
Bw005	B	33	1.08493	Breast-milk	no	no	9.43401	0	4.23716	0	0	0	0	0	0	5.90433	SAMD00242930
Bw006	B	40	1.31507	Breast-milk	no	no	11.5389	0	2.50077	2.32146	0	0	0	0	0	6.14	SAMD00242931
Bw007	B	47	1.54521	Breast-milk	no	no	13.0477	0	1.96773	2.3265	0	0	0	0	0	6.18667	SAMD00242932
Bw008	B	54	1.77534	Breast-milk	no	no	38.7031	0	8.00387	7.29104	0	0	0	0	0	5.76	SAMD00242933
Bw009	B	61	2.00548	Breast-milk	no	no	20.5989	0	16.3736	0	0	0	0	0	0	5.74	SAMD00242934
Bw010	B	69	2.26849	Breast-milk	no	no	26.8387	12.3696	11.982	0	0	0	0	0	0	5.67333	SAMD00242935
Bw011	B	75	2.46575	Breast-milk	no	no	15.5096	0	4.8124	0	0	0	0	0	0	6.22667	SAMD00242936
Bw012	B	82	2.69589	Breast-milk	no	no	15.4343	1.2585	12.7954	0	0	0	0	0	0	6.12333	SAMD00242937
Bw013	B	89	2.92603	Breast-milk	no	no	12.1859	1.08567	5.31422	0	0	0	0	0	0	6.59	SAMD00242938
Bw014	B	96	3.15616	Breast-milk	no	no	23.4872	11.5499	15.4801	0	0	0	0	0	0	5.68667	SAMD00242939
Bw015	B	103	3.3863	Breast-milk	no	no	16.3978	10.7678	2.94801	0	0	0	0	0	0	6.12333	SAMD00242940
Bw016	B	110	3.61644	Breast-milk	no	no	50.4306	5.05193	17.4301	1.83545	0	0	0	0	0	5.5	SAMD00242941
Bw017	B	117	3.84658	Breast-milk	no	no	53.5426	15.724	26.3526	3.06602	0	6.46239	0	0	0	5.53333	SAMD00242942
Bw018	B	124	4.07671	Breast-milk	no	no	40.6058	14.8989	7.16589	1.28438	0	5.67266	0	0	0	5.54	SAMD00242943
Bw019	B	131	4.30685	Breast-milk	no	no	51.4322	22.1803	19.8144	3.12589	0	4.85963	0	0	0	5.56333	SAMD00242944
Bw020	B	138	4.53699	Breast-milk	no	no	44.1672	1.3933	12.4309	2.30851	0	5.44999	0	0	0	5.55	SAMD00242945
Bw021	B	148	4.86575	Breast-milk	no	no	12.1534	0	38.1597	4.93388	0	0	0	0	0	6.26667	SAMD00242946
Bw022	B	152	4.99726	Breast-milk	no	no	41.2936	28.3217	23.1751	3.82147	0	6.46695	0	0	0	5.86333	SAMD00242947
Bw023	B	159	5.2274	Breast-milk	no	no	56.4381	23.7619	24.7614	0	0	8.11217	0	0	0	5.52	SAMD00242948
Bw024	B	166	5.45753	Breast-milk	no	no	48.5497	4.42895	37.6943	2.66319	0	2.8849	0	0	0	6.06333	SAMD00242949
Bw025	B	173	5.68767	Breast-milk	yes	no	65.7198	48.9026	16.8342	0	0	12.8412	0	0	0	5.41333	SAMD00242950
Bw026	B	180	5.91781	milk & solid	no	no	40.637	7.30751	21.8811	4.27006	0	3.15675	0	0	0	5.34	SAMD00242951
Bw027	B	188	6.18082	milk & solid	no	no	58.3062	34.5283	8.42083	1.43071	0	9.74658	0	0	0	5.04667	SAMD00242952
Bw028	B	196	6.44384	milk & solid	no	no	46.3583	23.9629	1.38857	1.02392	0	4.54877	0	0	0	5.59333	SAMD00242953
Bw029	B	200	6.57534	milk & solid	no	no	49.898	7.91861	5.05591	7.3667	0	6.81598	0	0	0	5.48	SAMD00242954
Bw030	B	208	6.83836	milk & solid	no	no	69.4231	41.8289	11.4041	5.17179	0	2.339	0	0	0	5.31	SAMD00242955
Bw031	B	215	7.06849	milk & solid	no	no	55.1594	6.69211	20.0556	18.9747	0	6.07999	0	0	0	5.56333	SAMD00242956
Bw032	B	222	7.29863	milk & solid	no	no	61.1727	43.9135	1.09393	2.7689	0	2.78625	0	0	0	4.62667	SAMD00242957
Bw033	B	229	7.52877	milk & solid	no	no	50.2275	3.54562	1.93709	13.7427	0	5.48954	0	0	0	5.54667	SAMD00242958
Bw034	B	236	7.7589	milk & solid	no	no	61.5288	48.7054	0	2.60615	0	3.67351	0	0	0	4.47667	SAMD00242959
Bw035	B	243	7.98904	milk & solid	no	no	39.5208	20.8334	0	7.44286	0	7.23592	0	0	0	5.13667	SAMD00242960
Bw036	B	250	8.21918	milk & solid	no	no	37.5638	8.46057	0	6.14269	0	9.31859	0	0	0	5.38	SAMD00242961
Bw037	B	257	8.44932	milk & solid	no	no	70.8242	8.16837	1.18515	15.7577	0	8.1115	0	0	0	4.95333	SAMD00242962
Bw038	B	264	8.67945	milk & solid	no	no	76.9904	5.69213	0	16.2375	0	2.78175	0	0	0	5.09333	SAMD00242963
Bw039	B	271	8.90959	milk & solid	no	no	52.2987	0	0	17.6071	1.48872	3.82256	0	0	0	5.81667	SAMD00242964
Bw040	B	278	9.13973	milk & solid	yes	no	55.103	8.13266	17.955	17.3201	0	0	0	0	0	5.22	SAMD00242965
Bw041	B	285	9.36986	milk & solid	no	no	62.9699	0	0	25.9466	2.18583	0	0	0	0	5.76667	SAMD00242966
Bw042	B	292	9.6	milk & solid	no	no	51.5542	0	0	17.0845	1.39697	4.95814	0	0	0	5.71333	SAMD00242967
Bw043	B	299	9.83014	milk & solid	no	no	82.2082	0	0	23.6957	1.7833	2.62321	0	0	0	5.45667	SAMD00242968
Bw044	B	306	10.0603	milk & solid	yes	no	69.2632	0	0	16.7565	0	0	0	0	0	5.32	SAMD00242969
Bw045	B	313	10.2904	milk & solid	yes	no	55.8572	0	0	16.0912	0	0	0	0	0	5.42333	SAMD00242970
Bw046	B	320	10.5205	milk & solid	no	no	44.4976	0	0	12.9851	0	0	0	0	0	5.59	SAMD00242971
Bw047	B	327	10.7507	milk & solid	no	no	22.2611	0	0	8.18247	0	0	0	0	0	5.74	SAMD00242972
Bw048	B	335	11.0137	milk & solid	no	no	37.5361	0	0	20.2199	10.631	0	2.46249	3.03411	0	5.95333	SAMD00242973
Bw049	B	342	11.2438	milk & solid	yes	no	43.1758	0	0	21.3896	1.58758	1.42532	3.2394	0	0	6.19333	SAMD00242974
Bw050	B	348	11.4411	milk & solid	no	no	58.4508	0	0	17.955	5.64316	0	0	2.48572	0	5.68	SAMD00242975
Bw051	B	356	11.7041	milk & solid	no	no	60.5654	26.7568	0	9.72839	0	10.4356	0	0	0	4.98333	SAMD00242976
Bw052	B	364	11.9671	milk & solid	no	no	74.6343	0	0	17.545	1.76799	0	3.11803	2.73395	0	5.34	SAMD00242977
Bw054	B	388	12.7562	solid	no	yes	58.2601	3.886	0	18.6902	2.49434	4.55078	0	0	0	5.8	SAMD00242978
Bw056	B	395	12.9863	solid	no	yes	79.8919	0	1.21266	26.9455	9.44888	0	0	2.04951	0	7.1	SAMD00242979
Bw058	B	405	13.3151	solid	no	yes	95.5075	0	0	15.6639	9.48228	0	0	0	0	6.56	SAMD00242980
Bw060	B	428	14.0712	solid	no	yes	83.8431	0	0	11.2791	4.90023	0	0	0	0	6.65	SAMD00242981
Bw062	B	439	14.4329	solid	no	yes	107.948	0	0	15.0715	7.1719	0	0	0	0	6.71667	SAMD00242982
Bw064	B	453	14.8932	solid	no	yes	95.86	33.855	1.84184	19.0401	2.26772	17.1851	0	0	0	5.27333	SAMD00242983
Bw066	B	461	15.1562	solid	no	yes	65.1239	66.9126	2.51966	3.43514	0	8.72045	0	0	0	4.79	SAMD00242984
Bw068	B	475	15.6164	solid	no	no	96.3621	2.06407	0	13.4581	10.4659	1.64692	0	0	0	5.73667	SAMD00242985
Bw070	B	488	16.0438	solid	no	no	118.068	0	0	19.5491	6.27685	1.75502	0	2.42786	0	6.57333	SAMD00242986
Bw072	B	504	16.5699	solid	no	no	42.162	0	0	19.0546	6.80828	1.43125	4.36398	3.22313	0	7.50667	SAMD00242987
Bw074	B	518	17.0301	solid	no	no	96.6823	2.48355	0	16.5306	11.2048	0	0	0	0	6.71333	SAMD00242988
Bw076	B	531	17.4575	solid	no	no	72.408	0	6.00976	15.6171	16.2554	1.58035	0	0	0	6.78333	SAMD00242989
Bw078	B	544	17.8849	solid	no	no	99.7616	7.45761	0	24.3139	15.0967	1.66294	2.74038	2.81098	0	6.62333	SAMD00242990
Bw080	B	558	18.3452	solid	no	no	89.8342	0	0	19.3609	14.1951	1.58016	0	0	0	7.01667	SAMD00242991
Bw082	B	571	18.7726	solid	no	no	39.3951	0	0	12.7133	7.12919	0	2.76548	2.41015	0	7.20333	SAMD00242992
Bw084	B	588	19.3315	solid	yes	no	83.6141	0	2.09876	14.9132	12.9053	6.27958	0	0	0	6.79	SAMD00242993
Bw086	B	605	19.8904	solid	yes	no	87.5838	0	0	15.481	8.25961	1.63303	0	0	0	6.47	SAMD00242994
Bw088	B	615	20.2192	solid	no	no	52.6318	0	1.19813	21.1464	4.85499	1.55301	2.03339	0	0	7.05333	SAMD00242995
Bw090	B	632	20.7781	solid	no	no	62.5675	2.05295	2.07277	20.4004	10.9088	1.57333	2.34953	2.39665	0	7.57667	SAMD00242996
Bw094	B	658	21.6329	solid	no	no	63.9998	0	0	16.4133	12.5981	1.59418	2.4603	2.63002	0	5.94333	SAMD00242997
Bw096	B	670	22.0274	solid	no	no	35.2728	0	0	10.6532	8.86342	1.51995	3.08362	2.44802	0	7.69333	SAMD00242998
Bw098	B	684	22.4877	solid	no	no	67.5077	0	0	11.7928	9.27019	2.5455	0	0	0	6.02667	SAMD00242999
Bw100	B	699	22.9808	solid	no	no	91.3205	16.8263	23.9244	16.6027	19.8994	0	0	0	0	5.50667	SAMD00243000
Bw102	B	712	23.4082	solid	no	no	45.3312	0	0	15.9267	11.6432	0	2.66144	2.72877	0	7.42333	SAMD00243001
Bw104	B	726	23.8685	solid	no	no	61.9066	0	0	22.0946	10.6397	0	3.82801	0	0	6.98667	SAMD00243002
Cd001	C	1	0.0328767	Mixed-milk	no	no	15.5329	0	2.48518	0	0	0	0	0	0	6.15	SAMD00243003
Cd002	C	2	0.0657534	Mixed-milk	no	no	20.282	31.8588	0	0	0	0	0	0	0	4.84333	SAMD00243004
Cd003	C	3	0.0986301	Breast-milk	no	no	34.563	20.339	0	0	0	1.42868	0	0	0	4.89667	SAMD00243005
Cd004	C	4	0.131507	Breast-milk	no	no	30.2333	11.3808	0	0	0	0	0	0	0	5.36	SAMD00243006
Cd005	C	5	0.164384	Breast-milk	no	no	54.8088	10.6782	0	0	0	0	0	0	0	5.38667	SAMD00243007
Cd006	C	6	0.19726	Breast-milk	no	no	35.8557	11.6077	0	0	0	1.20495	0	0	0	5.33667	SAMD00243008
Cd007	C	7.5	0.246575	Breast-milk	no	no	18.4634	5.5694	0	0	0	0	0	0	0	5.41	SAMD00243009
Cd009	C	9	0.29589	Breast-milk	no	no	21.6693	7.35083	0	0	0	0	0	0	0	5.51333	SAMD00243010
Cd011	C	11	0.361644	Breast-milk	no	no	19.9654	3.95443	1.04324	0	0	0	0	0	0	5.77667	SAMD00243011
Cd013	C	13	0.427397	Breast-milk	no	no	22.8361	7.20063	1.82946	0	0	0	0	0	0	5.48667	SAMD00243012
Cd015	C	15	0.493151	Breast-milk	no	no	22.7856	7.44232	1.08551	0	0	0	0	0	0	5.54	SAMD00243013
Cd017	C	17	0.558904	Breast-milk	no	no	16.9523	4.53107	0	0	0	0	0	0	0	5.44333	SAMD00243014
Cd019	C	19	0.624658	Breast-milk	no	no	23.0287	4.91321	2.15549	0	0	0	0	0	0	5.50667	SAMD00243015
Cd021	C	21	0.690411	Breast-milk	no	no	7.24432	1.59497	0	0	0	0	0	0	0	5.69333	SAMD00243016
Cd023	C	23	0.756164	Breast-milk	no	no	10.5395	2.43234	1.38368	0	0	0	0	0	0	5.64667	SAMD00243017
Cd025	C	25	0.821918	Breast-milk	no	no	18.8362	6.29681	1.98982	0	0	0	0	0	0	5.43333	SAMD00243018
Cd027	C	27	0.887671	Breast-milk	no	no	9.93365	2.35529	1.92168	0	0	0	0	0	0	5.59667	SAMD00243019
Cd029	C	29	0.953425	Breast-milk	no	no	18.9612	6.18633	1.99563	0	0	0	0	0	0	5.36	SAMD00243020
Cw005	C	37	1.21644	Breast-milk	no	no	24.6498	13.3162	1.72698	0	0	1.98787	0	0	0	5.40333	SAMD00243021
Cw006	C	44	1.44658	Breast-milk	no	no	42.6912	22.4701	7.79539	0	0	1.3409	0	0	0	5.24	SAMD00243022
Cw007	C	51	1.67671	Breast-milk	no	no	16.9371	7.11436	16.7119	0	0	0	0	0	0	6.48333	SAMD00243023
Cw008	C	59	1.93973	Breast-milk	no	no	29.5975	3.27612	24.5742	0	0	2.75245	0	0	0	6.03	SAMD00243024
Cw009	C	65	2.13699	Breast-milk	no	no	34.0225	17.9001	25.6593	0	0	1.4623	0	0	0	5.29	SAMD00243025
Cw010	C	73	2.4	Breast-milk	no	no	23.7449	0	43.6183	0	0	0	0	0	0	5.83667	SAMD00243026
Cw011	C	79	2.59726	Breast-milk	no	no	32.8945	3.41477	69.1116	1.56913	0	1.01668	0	0	0	5.88333	SAMD00243027
Cw012	C	87	2.86027	Breast-milk	no	no	56.5411	15.4922	62.4863	0	0	2.68586	0	0	0	5.30667	SAMD00243028
Cw013	C	94	3.09041	Breast-milk	no	no	49.5781	11.5729	61.5122	1.32754	0	4.29599	0	0	0	5.53333	SAMD00243029
Cw014	C	102	3.35342	Breast-milk	no	no	49.4136	14.6281	56.7769	4.37061	0	2.36635	0	0	0	5.73667	SAMD00243030
Cw015	C	109	3.58356	Breast-milk	no	no	62.9313	40.3586	38.2767	0	0	2.86378	0	0	0	5.47333	SAMD00243031
Cw016	C	114	3.74795	Breast-milk	no	no	46.3886	20.468	70.3839	0	0	3.36162	0	0	0	5.67333	SAMD00243032
Cw017	C	121	3.97808	Breast-milk	no	no	61.545	96.0528	5.68917	0	0	6.82403	0	0	0	4.87	SAMD00243033
Cw018	C	128	4.20822	Breast-milk	no	no	71.863	47.8512	31.4798	0	0	3.38107	0	0	0	5.20333	SAMD00243034
Cw019	C	136	4.47123	Breast-milk	no	no	80.3916	66.2093	19.1635	0	0	5.56753	0	0	0	5.23	SAMD00243035
Cw020	C	143	4.70137	Breast-milk	no	no	79.6656	42.5302	20.5114	1.0538	0	7.95262	0	0	0	5.10333	SAMD00243036
Cw021	C	149	4.89863	Breast-milk	no	no	57.0204	71.7786	19.5577	0	0	8.52587	0	0	0	5.07667	SAMD00243037
Cw022	C	156	5.12877	Breast-milk	no	no	94.3642	69.6052	32.3938	0	0	5.61485	0	0	0	5.02667	SAMD00243038
Cw023	C	163	5.3589	Mixed-milk	no	no	105.892	67.7992	14.3369	0	0	16.1217	0	0	0	4.99333	SAMD00243039
Cw024	C	170	5.58904	milk & solid	no	no	83.698	66.8689	13.0794	1.60208	0	9.13204	0	0	0	5.06333	SAMD00243040
Cw025	C	177	5.81918	milk & solid	no	no	91.1333	33.8132	65.6176	4.46373	0	5.96456	0	0	0	5.20667	SAMD00243041
Cw026	C	184	6.04932	milk & solid	no	no	43.6407	33.9821	19.7051	0	0	7.71387	0	0	0	5.38333	SAMD00243042
Cw027	C	191	6.27945	milk & solid	no	no	49.8671	40.4592	26.2477	0	0	15.0156	0	0	0	5.37667	SAMD00243043
Cw028	C	198	6.50959	milk & solid	no	no	57.8014	61.0514	41.2508	1.40534	0	7.74827	0	0	0	5.21667	SAMD00243044
Cw029	C	205	6.73973	milk & solid	no	no	65.4811	72.3168	10.1417	1.24757	0	6.70572	0	0	0	5.02333	SAMD00243045
Cw030	C	212	6.96986	milk & solid	no	no	68.7543	86.4683	4.74461	0	0	4.40992	0	0	0	4.68333	SAMD00243046
Cw031	C	219	7.2	milk & solid	no	no	34.6244	44.2303	2.75517	0	0	13.6949	0	0	0	5.89333	SAMD00243047
Cw032	C	226	7.43014	milk & solid	no	no	62.026	81.1468	4.40452	0	0	8.89462	0	0	0	4.93667	SAMD00243048
Cw033	C	234	7.69315	milk & solid	no	no	59.4619	1.86017	13.2235	29.2072	0	1.92626	0	0	0	6.64333	SAMD00243049
Cw034	C	240	7.89041	milk & solid	no	no	57.1096	74.3194	1.88267	0	0	5.48238	0	0	0	4.92	SAMD00243050
Cw035	C	248	8.15342	milk & solid	no	no	70.7595	74.8133	1.48064	3.17986	0	8.82084	0	0	0	4.76	SAMD00243051
Cw036	C	254	8.35068	milk & solid	no	no	57.1271	7.65502	10.2568	16.6178	0	4.62155	0	0	0	6.65333	SAMD00243052
Cw037	C	262	8.6137	milk & solid	no	no	44.7594	0	6.47933	16.6881	0	0	0	0	0	6.64333	SAMD00243053
Cw038	C	268	8.81096	milk & solid	no	no	41.4388	15.6229	2.3104	8.73679	0	7.54943	0	0	0	6.54333	SAMD00243054
Cw039	C	275	9.0411	milk & solid	no	no	68.7682	74.6209	1.72688	2.56157	0	4.08722	0	0	0	4.76667	SAMD00243055
Cw040	C	282	9.27123	milk & solid	no	no	54.4731	6.66013	1.15223	17.452	0	2.34689	0	0	0	6.14333	SAMD00243056
Cw041	C	289	9.50137	milk & solid	no	no	52.9124	0	0	11.2079	0	0	0	0	0	5.87333	SAMD00243057
Cw042	C	296	9.73151	milk & solid	no	no	49.7077	34.9338	0	8.19114	0	10.2659	0	0	0	5.69667	SAMD00243058
Cw043	C	305	10.0274	milk & solid	no	no	29.6905	35.091	1.19205	0	0	8.42126	0	0	0	6.62	SAMD00243059
Cw044	C	310	10.1918	milk & solid	no	no	67.9096	17.356	6.34049	16.2725	0	1.29414	0	0	0	5.63667	SAMD00243060
Cw045	C	318	10.4548	milk & solid	no	no	76.3615	0	0	22.1201	0	6.85003	0	0	0	6.73667	SAMD00243061
Cw046	C	325	10.6849	milk & solid	no	no	43.5471	0	7.38302	7.11063	0	11.4582	0	0	0	6.37333	SAMD00243062
Cw047	C	332	10.9151	milk & solid	no	no	38.1179	2.94313	0	10.9074	0	2.72944	0	0	0	6.15	SAMD00243063
Cw048	C	338	11.1123	milk & solid	no	no	47.28	0	0	9.79306	0	3.86668	0	0	0	7.16	SAMD00243064
Cw049	C	345	11.3425	milk & solid	no	no	70.7539	0	0	18.0787	0	3.00597	0	0	0	7.05667	SAMD00243065
Cw050	C	352	11.5726	milk & solid	no	no	45.3453	48.9753	1.29989	0	0	4.86427	0	0	0	4.81667	SAMD00243066
Cw051	C	359	11.8027	milk & solid	no	no	49.6707	53.5504	1.18707	0	0	3.55807	0	0	0	4.56667	SAMD00243067
Cw052	C	366	12.0329	milk & solid	no	no	56.4646	0	0	9.80704	0	0	0	0	0	6.71667	SAMD00243068
Cw054	C	378	12.4274	milk & solid	no	no	78.0513	0	0	12.2582	0	0	0	0	0	7.25667	SAMD00243069
Cw056	C	395	12.9863	milk & solid	no	yes	57.3117	0	0	15.9929	0	0	0	0	0	6.36333	SAMD00243070
Cw058	C	409	13.4466	solid	no	yes	43.1351	0	0	14.9673	0	0	0	0	0	7.21	SAMD00243071
Cw060	C	421	13.8411	solid	no	yes	52.0266	0	16.63	18.847	0	0	0	0	0	6.39333	SAMD00243072
Cw062	C	432	14.2027	solid	no	yes	69.675	4.2278	1.75631	18.9798	0	0	0	0	0	6.74667	SAMD00243073
Cw064	C	444	14.5973	solid	no	yes	107.398	12.1187	8.28086	14.3799	3.68391	0	0	0	0	5.35667	SAMD00243074
Cw066	C	456	14.9918	solid	no	yes	54.5471	2.06889	17.1424	8.72458	0	6.11763	0	0	0	5.47667	SAMD00243075
Cw068	C	472	15.5178	solid	no	yes	75.5169	0	9.38021	16.6226	3.43429	0	0	0	0	6.11333	SAMD00243076
Cw070	C	487	16.011	solid	no	yes	75.8748	0	3.14783	23.5123	5.96344	0	0	0	0	6.07667	SAMD00243077
Cw072	C	504	16.5699	solid	no	yes	80.8507	0	1.28346	25.1363	5.60892	0	0	0	0	6.1	SAMD00243078
Cw074	C	518	17.0301	solid	no	yes	56.7133	0	0	16.9414	5.25118	0	0	0	0	6.14333	SAMD00243079
Cw076	C	532	17.4904	solid	no	yes	104.915	0	0	21.5572	33.2792	0	0	0	0	5.54667	SAMD00243080
Cw078	C	551	18.1151	solid	no	yes	73.0101	0	1.97873	9.76948	20.312	1.68766	0	0	0	5.61	SAMD00243081
Cw080	C	561	18.4438	solid	no	yes	58.7916	0	0	10.0852	10.134	0	0	0	0	6.23333	SAMD00243082
Cw082	C	580	19.0685	solid	no	yes	46.9878	0	0	9.45551	7.69301	14.6195	0	0	0	6.04333	SAMD00243083
Cw084	C	594	19.5288	solid	no	yes	64.0386	0	0	22.0212	7.31815	0	2.01849	0	0	6.86333	SAMD00243084
Cw086	C	602	19.7918	solid	no	yes	52.4968	0	0	13.6847	7.39282	0	0	0	0	6.94333	SAMD00243085
Cw088	C	620	20.3836	solid	no	yes	74.164	0	5.94444	16.0502	6.62623	0	0	0	0	5.88	SAMD00243086
Cw090	C	631	20.7452	solid	no	yes	62.0075	0	0	15.9448	14.418	0	1.19493	0	1.97218	6.86667	SAMD00243087
Cw092	C	645	21.2055	solid	no	yes	54.555	0	0	10.8689	14.7588	0	0	0	0	6.07333	SAMD00243088
Cw094	C	659	21.6658	solid	no	yes	60.5614	0	5.36475	15.6881	13.6216	0	0	0	1.78327	6.99	SAMD00243089
Cw096	C	673	22.126	solid	no	yes	30.4821	0	0	8.6295	11.1532	0	0	0	1.17472	7.87667	SAMD00243090
Cw098	C	691	22.7178	solid	no	yes	43.7323	0	0	10.1347	5.4123	0	1.22468	0	1.60293	7.12667	SAMD00243091
Cw100	C	705	23.1781	solid	no	yes	39.6908	0	0	12.4096	11.1019	0	1.93871	0	1.57752	7.22667	SAMD00243092
Cw102	C	720	23.6712	solid	no	yes	49.2298	0	0	11.2031	7.5539	0	0	0	1.31714	6.84333	SAMD00243093
Cw104	C	733	24.0986	solid	no	yes	76.0328	0	2.28142	26.1541	16.9456	0	0	0	0	7.10667	SAMD00243094
Dd001	D	1	0.0328767	formula-milk	no	no	2.27788	0	0	0	0	0	0	0	0	6.26333	SAMD00243095
Dd002	D	2	0.0657534	Mixed-milk	no	no	110.629	1.15359	46.9202	1.57247	0	0	0	0	0	5.16667	SAMD00243096
Dd003	D	3	0.0986301	Mixed-milk	no	no	69.464	7.45869	18.5539	2.03607	0	0	0	0	0	5.08	SAMD00243097
Dd004	D	4	0.131507	Breast-milk	no	no	51.1275	3.46432	3.63626	4.73654	0	0	0	0	0	5.23333	SAMD00243098
Dd005	D	5	0.164384	Mixed-milk	no	no	33.6129	2.33927	4.04044	2.43452	0	0	0	0	0	5.71333	SAMD00243099
Dd006	D	6	0.19726	Mixed-milk	no	no	115.385	24.7914	25.5883	19.0293	0	0	0	0	0	4.95333	SAMD00243100
Dd007	D	7	0.230137	Mixed-milk	no	no	65.2677	1.88849	20.5815	1.98285	15.6796	0	0	0	0	5.21667	SAMD00243101
Dd009	D	9	0.29589	Mixed-milk	no	no	112.19	2.68296	32.6615	4.24009	13.4654	0	0	0	0	5.11	SAMD00243102
Dd011	D	10.5	0.345205	Mixed-milk	no	no	87.8477	11.7806	13.3349	0	7.09757	0	0	0	0	5.39	SAMD00243103
Dd013	D	13	0.427397	Mixed-milk	no	no	78.6164	51.6694	31.5734	2.91748	8.2458	0	0	0	0	5.03	SAMD00243104
Dd015	D	15	0.493151	Mixed-milk	no	no	149.646	38.9487	37.5388	3.33964	0	0	0	0	0	5.13667	SAMD00243105
Dd017	D	17	0.558904	Breast-milk	no	no	54.2619	19.5713	11.7542	1.83059	0	0	0	0	0	4.95333	SAMD00243106
Dd019	D	19	0.624658	Breast-milk	no	no	50.5427	5.73559	11.1365	0	0	0	0	0	0	5.14333	SAMD00243107
Dd021	D	21	0.690411	Breast-milk	no	no	11.2625	2.82689	4.76973	0	0	0	0	0	0	5.62667	SAMD00243108
Dd023	D	23	0.756164	Breast-milk	no	no	23.6225	1.09646	4.0747	0	0	0	0	0	0	5.36333	SAMD00243109
Dd025	D	25	0.821918	Breast-milk	no	no	34.9631	0	8.38632	0	0	0	0	0	0	5.24333	SAMD00243110
Dd027	D	27	0.887671	Breast-milk	no	no	25.9395	0	9.96513	0	0	0	0	0	0	5.29667	SAMD00243111
Dd029	D	29	0.953425	Breast-milk	no	no	28.6512	0	7.41464	0	0	0	0	0	0	5.29	SAMD00243112
Dw005	D	38	1.24932	Breast-milk	no	no	29.1598	0	24.8108	0	0	0	0	0	0	6.13	SAMD00243113
Dw006	D	45	1.47945	Breast-milk	no	no	24.386	0	21.907	0	0	0	0	0	0	5.99	SAMD00243114
Dw007	D	52	1.70959	Breast-milk	no	no	51.4679	23.3911	17.0892	0	0	1.61361	0	0	0	5.41333	SAMD00243115
Dw009	D	60	1.9726	Mixed-milk	no	no	77.9901	23.065	8.94289	1.08345	0	13.0362	0	0	0	5.40667	SAMD00243116
Dw010	D	68	2.23562	Mixed-milk	no	no	46.3151	1.00387	6.00225	10.5524	0	2.59203	0	0	0	7.38333	SAMD00243117
Dw011	D	77	2.53151	Mixed-milk	no	no	37.5184	0	1.66194	10.7485	9.37084	1.98732	0	0	0	6.90333	SAMD00243118
Dw012	D	82	2.69589	Breast-milk	no	no	24.2844	0	22.6194	4.24083	0	4.53932	0	0	0	7.45333	SAMD00243119
Dw013	D	95	3.12329	Mixed-milk	no	no	44.2219	4.94479	13.6814	7.54185	0	5.73095	0	0	0	6.98	SAMD00243120
Dw014	D	101	3.32055	Breast-milk	no	no	18.7333	0	64.0451	5.6315	0	2.25748	0	0	0	7.62	SAMD00243121
Dw016	D	109	3.58356	Mixed-milk	no	no	58.1847	1.97537	9.84596	11.7327	0	5.8635	0	0	0	6.6	SAMD00243122
Dw017	D	118	3.87945	Breast-milk	no	no	13.6015	0	3.02359	6.87266	0	1.21221	0	0	0	7.62667	SAMD00243123
Dw018	D	131	4.30685	Breast-milk	no	no	30.1389	0	2.65904	15.5685	0	0	0	0	0	7.43	SAMD00243124
Dw019	D	137	4.50411	Breast-milk	no	no	25.1676	0	6.04667	12.1165	0	1.43895	0	0	0	7.5	SAMD00243125
Dw020	D	141	4.63562	Breast-milk	no	no	55.5779	3.17133	9.63981	15.2241	0	5.76515	0	0	0	7.00333	SAMD00243126
Dw021	D	147	4.83288	Breast-milk	no	no	18.7949	0	2.75451	9.78898	0	0	0	0	0	7.51667	SAMD00243127
Dw022	D	152	4.99726	Breast-milk	no	no	23.2362	0	29.5684	10.6398	0	0	0	0	0	7.73	SAMD00243128
Dw023	D	157	5.16164	Breast-milk	no	no	83.5356	32.6976	10.0131	6.99064	0	12.4995	0	0	0	6.57333	SAMD00243129
Dw024	D	162	5.32603	Breast-milk	no	no	65.1788	34.2096	25.1768	1.30203	0	3.94255	0	0	0	6.01667	SAMD00243130
Dw025	D	172	5.65479	Breast-milk	no	no	55.2709	8.87705	4.66867	17.2666	2.94366	3.60437	0	0	0	7.18667	SAMD00243131
Dw026	D	180	5.91781	Breast-milk	no	no	48.9845	40.8614	8.19062	0	0	4.5354	0	0	0	5.4	SAMD00243132
Dw027	D	186	6.11507	Breast-milk	no	no	64.7926	35.7988	8.63125	9.84353	0.386434	4.18486	0	0	0	5.74333	SAMD00243133
Dw028	D	193	6.34521	milk & solid	no	no	67.4576	21.0704	8.37049	13.8967	2.2733	12.2217	0	0	0	6.72333	SAMD00243134
Dw029	D	202	6.6411	milk & solid	no	no	48.5892	5.36067	6.27538	15.5256	1.47623	5.24584	0	0	0	6.63333	SAMD00243135
Dw030	D	206	6.7726	milk & solid	no	no	107.521	52.7467	21.8312	7.03391	0.730869	9.47502	0	0	0	5.40333	SAMD00243136
Dw031	D	213	7.00274	milk & solid	no	no	71.5737	44.0364	10.9987	9.6049	1.18765	9.80471	0	0	0	6.07	SAMD00243137
Dw032	D	219	7.2	milk & solid	no	no	70.1635	15.9899	2.32089	20.1743	2.70183	1.98033	0	0	0	6.57333	SAMD00243138
Dw033	D	228	7.49589	milk & solid	no	no	53.9301	5.63633	2.55747	21.4801	2.71662	0	1.11677	1.08453	0	7.16333	SAMD00243139
Dw034	D	236	7.7589	milk & solid	no	no	54.8664	0	7.72914	17.2151	2.7076	0	0	0	0	7.32667	SAMD00243140
Dw035	D	243	7.98904	milk & solid	no	no	67.4837	23.2052	4.71953	13.8506	2.87014	8.98914	0	0	0	6.35333	SAMD00243141
Dw036	D	251	8.25205	milk & solid	no	no	55.3584	17.1095	2.65458	18.3008	1.64587	2.46275	0	0	0	6.91	SAMD00243142
Dw037	D	257	8.44932	milk & solid	no	no	43.739	13.637	7.90372	13.4734	7.17032	5.00331	0	0	0	7.15333	SAMD00243143
Dw038	D	268	8.81096	milk & solid	no	no	35.3599	4.66314	0	21.5506	2.6244	0	1.94904	1.50956	0	6.85	SAMD00243144
Dw039	D	276	9.07397	milk & solid	no	no	41.2375	6.72165	1.2264	16.1272	2.67703	0	0	0	0	6.97333	SAMD00243145
Dw040	D	282	9.27123	milk & solid	no	yes	45.8119	0	0	25.6288	4.40901	0	2.7262	1.7247	0	7.47667	SAMD00243146
Dw041	D	289	9.50137	milk & solid	no	no	69.9931	0	0	22.4097	4.75524	0	1.77833	1.74965	0	7.26333	SAMD00243147
Dw042	D	295	9.69863	milk & solid	no	yes	45.4326	27.6293	1.24437	6.74503	0	2.13349	0	0	0	6.44333	SAMD00243148
Dw043	D	301	9.89589	milk & solid	no	no	120.417	19.111	3.39494	9.39986	12.7433	3.45482	0	0	0	5.29	SAMD00243149
Dw044	D	307	10.0932	milk & solid	no	yes	108.88	36.3428	3.54869	5.84732	0	20.205	0	0	0	5.05	SAMD00243150
Dw045	D	314	10.3233	milk & solid	no	yes	49.9215	0	0	19.9062	3.39212	0	2.03023	2.23344	0	7.37333	SAMD00243151
Dw046	D	322	10.5863	milk & solid	no	no	101.397	19.5682	0	11.3415	0	20.1196	0	0	0	5.17	SAMD00243152
Dw047	D	327	10.7507	milk & solid	no	yes	41.6888	0	0	17.0267	2.43168	0	1.13105	1.09563	0	7.16	SAMD00243153
Dw048	D	333	10.9479	milk & solid	no	yes	84.9537	0	3.17232	20.9848	0	0	0	2.16577	0	6.21667	SAMD00243154
Dw049	D	340	11.1781	milk & solid	no	yes	51.5515	0	0	19.0748	0	0	1.23375	1.12795	0	7.43333	SAMD00243155
Dw050	D	347	11.4082	milk & solid	no	yes	72.2757	0	0	22.6112	3.75959	0	0	0	0	6.75	SAMD00243156
Dw051	D	357	11.737	milk & solid	no	yes	69.9387	10.1245	4.34069	15.8384	1.39088	0	0	0	0	5.81	SAMD00243157
Dw052	D	372	12.2301	milk & solid	no	yes	85.5314	1.6559	0	16.3193	15.7564	0	0	0	0	6.10667	SAMD00243158
Dw054	D	380	12.4932	milk & solid	no	no	83.0499	39.807	2.36392	9.63337	0.80785	4.04147	0	0	0	5.19333	SAMD00243159
Dw056	D	394	12.9534	milk & solid	no	yes	62.6095	0	0	18.74	6.84437	0	2.18427	2.38725	0	6.98333	SAMD00243160
Dw058	D	414	13.611	milk & solid	no	yes	74.182	0	0	8.43378	8.87702	0	2.25578	0	0	5.93333	SAMD00243161
Dw060	D	425	13.9726	milk & solid	no	yes	57.04	14.2473	5.40019	12.8478	1.97913	2.35616	0	0	0	5.88333	SAMD00243162
Dw062	D	437	14.3671	milk & solid	no	yes	61.6052	51.3971	1.30215	4.32216	0	8.32895	0	0	0	4.73667	SAMD00243163
Dw064	D	449	14.7616	milk & solid	no	yes	51.8238	0	0	14.3475	12.8559	0	2.86663	1.40034	0	6.22667	SAMD00243164
Dw066	D	462	15.189	milk & solid	no	yes	50.7394	0	0	9.35453	10.7503	0	1.83732	0	0	5.91333	SAMD00243165
Dw068	D	476	15.6493	milk & solid	no	yes	55.6001	0	0	16.6854	14.7151	0	4.55284	1.81296	0	6.38	SAMD00243166
Dw070	D	490	16.1096	milk & solid	no	yes	61.1233	0	0	11.5532	8.44637	0	2.3642	0	0	5.99333	SAMD00243167
Dw072	D	508	16.7014	milk & solid	no	yes	38.9781	0	0	7.21237	6.13194	0	1.34571	0	0	5.90667	SAMD00243168
Dw074	D	518	17.0301	milk & solid	no	no	57.2675	14.1208	0	14.5381	1.97646	1.75047	0	0	0	6.24667	SAMD00243169
Dw076	D	529	17.3918	milk & solid	no	no	31.8412	0	1.14402	7.2166	4.52925	2.9125	0	0	0	5.87	SAMD00243170
Dw078	D	550	18.0822	milk & solid	no	no	60.7155	0	0	7.08264	11.6926	1.29429	0	0	0	5.89667	SAMD00243171
Dw080	D	562	18.4767	milk & solid	no	no	36.7868	0	0	8.4358	6.52834	0	0	0	0	6.37333	SAMD00243172
Dw082	D	579	19.0356	milk & solid	no	no	98.1582	0	0	6.74835	8.41864	0	0	0	0	5.38333	SAMD00243173
Dw084	D	596	19.5945	milk & solid	no	yes	35.9038	0	0	4.2406	2.40646	0	0	0	0	5.89333	SAMD00243174
Dw086	D	610	20.0548	milk & solid	no	no	30.1261	0	0	6.79295	4.08384	0	0	0	1.02562	6.65	SAMD00243175
Dw088	D	620	20.3836	milk & solid	no	no	41.393	0	0	9.71864	8.44861	0	0	0	1.62874	6.26	SAMD00243176
Dw090	D	630	20.7123	solid	no	no	46.3582	0	0	8.50601	15.5967	0	0	0	1.47374	5.79667	SAMD00243177
Dw092	D	645	21.2055	solid	no	no	72.6645	0	1.4011	17.6985	9.7779	0	0	0	0	6.38667	SAMD00243178
Dw094	D	655	21.5342	solid	no	no	59.3531	0	0	19.219	12.0714	0	0	0	0	6.24667	SAMD00243179
Dw096	D	671	22.0603	solid	no	no	51.7122	0	0	10.8653	8.55063	0	0	0	0	5.53	SAMD00243180
Dw098	D	686	22.5534	solid	no	no	54.5225	0	0	14.9777	19.2851	0	0	0	2.5997	5.99333	SAMD00243181
Dw100	D	700	23.0137	solid	no	yes	54.1917	0	1.67686	6.2403	11.1855	0	0	0	0	6.43667	SAMD00243182
Dw102	D	719	23.6384	solid	no	yes	31.1318	0	0	10.3047	10.2119	0	0	0	1.55089	6.24333	SAMD00243183
Dw104	D	729	23.9671	solid	no	no	53.0582	0	0.461507	3.28486	45.4679	0	0	0	1.46655	5.37667	SAMD00243184
Ed001	E	1	0.0328767	Breast-milk	no	no	6.86943	10.4625	0	0	0	0	0	0	0	6.44	SAMD00243185
Ed002	E	2	0.0657534	Breast-milk	no	no	2.88218	1.43458	0	0	0	0	0	0	0		SAMD00243186
Ed003	E	3	0.0986301	Breast-milk	no	no	5.2432	1.22911	2.02833	0	0	0	0	0	0	6.45333	SAMD00243187
Ed004	E	4	0.131507	Breast-milk	no	no	10.4325	1.15722	5.61204	0	0	0	0	0	0	5.97333	SAMD00243188
Ed005	E	5	0.164384	Breast-milk	no	no	11.3414	2.2563	7.874	0	0	0	0	0	0	5.80667	SAMD00243189
Ed006	E	6	0.19726	Breast-milk	no	no	14.4588	2.38143	6.38226	0	0	0	0	0	0	5.89333	SAMD00243190
Ed007	E	7	0.230137	Breast-milk	no	no	14.1649	1.16137	11.8819	0	0	0	0	0	0	5.89	SAMD00243191
Ed009	E	9	0.29589	Breast-milk	no	no	15.2875	1.72732	10.0966	0	0	0	0	0	0	6.26	SAMD00243192
Ed011	E	11	0.361644	Breast-milk	no	no	10.2492	2.64122	9.45027	0	0	0	0	0	0	6.28333	SAMD00243193
Ed013	E	13	0.427397	Breast-milk	no	no	20.8039	2.09047	13.3652	0	0	0	0	0	0	6.05	SAMD00243194
Ed015	E	15	0.493151	Breast-milk	no	no	15.9393	1.32199	15.9499	0	0	0	0	0	0	6.01333	SAMD00243195
Ed017	E	17	0.558904	Breast-milk	no	no	19.9765	1.75477	14.1737	0	0	0	0	0	0	5.98667	SAMD00243196
Ed019	E	19	0.624658	Breast-milk	no	no	33.8612	12.7665	24.568	0	0	0	0	0	0	5.41333	SAMD00243197
Ed021	E	21	0.690411	Breast-milk	no	no	20.6019	3.44725	6.98404	0	0	0	0	0	0	6.07	SAMD00243198
Ed023	E	23	0.756164	Breast-milk	no	no	33.0166	12.8251	9.09022	0	0	0	0	0	0	5.87	SAMD00243199
Ed025	E	25	0.821918	Breast-milk	no	no	20.9773	4.7246	5.11305	0	0	0	0	0	0		SAMD00243200
Ed027	E	27	0.887671	Breast-milk	no	no	28.4387	2.1102	11.2536	0	0	0	0	0	0	5.88667	SAMD00243201
Ed029	E	29	0.953425	Breast-milk	no	no	20.8577	2.61943	15.3874	0	0	0	0	0	0		SAMD00243202
Ew005	E	34	1.11781	Breast-milk	no	no	16.1039	6.61827	15.768	0	0	0	0	0	0	6.41333	SAMD00243203
Ew006	E	41	1.34795	Breast-milk	no	no	12.1238	0	26.4313	0	0	0	0	0	0	6.87667	SAMD00243204
Ew007	E	48	1.57808	Breast-milk	no	no	21.8758	1.57115	18.9729	0	0	0	0	0	0	6.63333	SAMD00243205
Ew008	E	55	1.80822	Breast-milk	no	no	22.9488	15.5039	7.27841	0	0	0	0	0	0	6.77	SAMD00243206
Ew009	E	62	2.03836	Breast-milk	no	no	21.4812	1.11491	51.5791	0	0	0	0	0	0	5.75667	SAMD00243207
Ew010	E	69	2.26849	Breast-milk	no	no	19.7748	3.6114	28.5612	0	0	0	0	0	0	6.43333	SAMD00243208
Ew011	E	76	2.49863	Breast-milk	no	no	11.6424	0	46.0363	0	0	0	0	0	0	6.08	SAMD00243209
Ew012	E	84	2.76164	Breast-milk	no	no	15.3787	0	68.0356	0	0	0	0	0	0	5.62333	SAMD00243210
Ew013	E	90	2.9589	Breast-milk	no	no	28.6177	0	27.8927	0	0	0	0	0	0	6.42	SAMD00243211
Ew014	E	96	3.15616	Breast-milk	no	no	15.166	1.21803	48.4114	0	0	0	0	0	0	5.64	SAMD00243212
Ew015	E	103	3.3863	Breast-milk	no	no	15.7797	0	26.3768	0	0	0	0	0	0	5.83	SAMD00243213
Ew016	E	110	3.61644	Breast-milk	no	no	21.7589	0	39.6401	0	0	0	0	0	0	5.84667	SAMD00243214
Ew017	E	117	3.84658	Breast-milk	no	no	28.5007	1.82294	35.2681	1.25602	0	0	0	0	0	6.1	SAMD00243215
Ew018	E	124	4.07671	Breast-milk	no	no	14.6479	1.45947	14.721	0	0	0	0	0	0	7.21	SAMD00243216
Ew019	E	131	4.30685	Breast-milk	no	no	32.2572	1.14165	40.8638	0	0	0	0	0	0	5.81333	SAMD00243217
Ew020	E	138	4.53699	Breast-milk	no	no	18.1453	0	51.6354	1.36747	0	0	0	0	0	5.93667	SAMD00243218
Ew021	E	145	4.76712	Breast-milk	no	no	11.2269	0	46.7251	0	0	0	0	0	0	6.55	SAMD00243219
Ew022	E	152	4.99726	Breast-milk	no	no	19.0377	0	54.5565	0	0	0	0	0	0	5.93	SAMD00243220
Ew023	E	159	5.2274	milk & solid	no	no	15.9743	1.00255	43.0014	0	0	0	0	0	0	5.93667	SAMD00243221
Ew024	E	166	5.45753	milk & solid	no	no	16.7494	0	29.1633	2.25278	0	0	0	0	0	6.24667	SAMD00243222
Ew025	E	174	5.72055	milk & solid	no	no	12.1785	0	61.9933	1.59673	0	0	0	0	0	5.93333	SAMD00243223
Ew026	E	181	5.95068	milk & solid	no	no	30.2303	0	40.9022	8.62455	0	0	0	0	0	5.56	SAMD00243224
Ew027	E	189	6.2137	milk & solid	no	no	36.6486	0	96.6386	4.95272	0	0	0	0	0	5.44667	SAMD00243225
Ew028	E	196	6.44384	milk & solid	no	no	26.1145	0	66.3117	7.77068	0	0	0	0	0	5.62667	SAMD00243226
Ew029	E	203	6.67397	milk & solid	no	no	62.5071	65.8999	11.5692	2.02167	0	1.78372	0	0	0	5.11667	SAMD00243227
Ew030	E	210	6.90411	milk & solid	no	no	98.1335	63.0146	10.6275	3.92775	1.39092	4.03497	0	0	0	4.62667	SAMD00243228
Ew031	E	217	7.13425	milk & solid	no	no	81.4079	26.3	24.9343	8.64599	16.4341	1.7678	0	0	1.94624	5.11667	SAMD00243229
Ew032	E	224	7.36438	milk & solid	no	no	50.4929	12.5094	14.1142	10.581	4.6523	2.17057	0	0	1.51324	5.82	SAMD00243230
Ew033	E	231	7.59452	milk & solid	no	no	57.6358	43.2311	3.09663	2.02588	0	1.3497	0	0	0	4.78	SAMD00243231
Ew034	E	238	7.82466	milk & solid	no	no	69.1646	3.53237	19.4303	12.4254	16.0312	0	0	0	2.19106	5.80667	SAMD00243232
Ew035	E	245	8.05479	milk & solid	no	no	62.0824	35.8164	10.8226	5.87788	5.87831	1.77831	0	0	0	5	SAMD00243233
Ew036	E	252	8.28493	milk & solid	no	no	95.7557	19.9828	2.1496	9.29515	22.6738	4.23426	0	0	2.66612	5.09333	SAMD00243234
Ew037	E	258	8.48219	milk & solid	no	no	38.3017	2.38942	7.90124	9.6525	6.40467	0	0	0	1.36943	6.55333	SAMD00243235
Ew038	E	266	8.74521	milk & solid	no	no	56.886	41.3909	9.51933	2.40595	4.7871	0	0	0	0	4.94	SAMD00243236
Ew039	E	273	8.97534	milk & solid	no	no	64.6146	48.1302	1.44813	1.39258	1.63427	7.67768	0	0	0	4.57	SAMD00243237
Ew040	E	280	9.20548	milk & solid	no	no	58.4292	20.9264	7.36061	6.85175	7.97586	3.259	0	0	0	5.2	SAMD00243238
Ew041	E	287	9.43562	milk & solid	no	no	69.9035	47.0759	1.13304	3.5318	4.66198	6.30232	0	0	0	4.74333	SAMD00243239
Ew042	E	294	9.66575	milk & solid	no	no	49.6544	0	2.22471	11.3664	10.7536	0	0	0	1.99783	6.11667	SAMD00243240
Ew043	E	301	9.89589	milk & solid	no	no	38.2127	9.45717	0	9.11824	4.30305	0	0	0	0	5.87667	SAMD00243241
Ew044	E	308	10.126	milk & solid	no	no	75.4792	22.069	1.36768	11.114	12.2023	0	0	0	1.20854	4.73	SAMD00243242
Ew045	E	316	10.389	milk & solid	no	no	57.8505	23.5206	4.21375	3.50771	10.1433	2.56206	0	0	1.02843	4.80667	SAMD00243243
Ew046	E	322	10.5863	milk & solid	no	yes	43.8789	0	4.43544	8.42971	6.30984	0	0	0	1.54525	6.59333	SAMD00243244
Ew047	E	330	10.8493	milk & solid	no	yes	46.5634	0	4.50355	14.414	6.65828	1.05974	0	0	1.32914	7.10333	SAMD00243245
Ew048	E	336	11.0466	milk & solid	no	yes	43.5993	0	3.72586	20.3208	2.88784	0	0	0	0	7.10333	SAMD00243246
Ew049	E	344	11.3096	milk & solid	no	yes	54.717	0	1.73276	11.6213	11.5057	0	0	0	1.96178	5.62667	SAMD00243247
Ew050	E	351	11.5397	milk & solid	no	yes	76.1287	9.37805	3.61663	10.6557	18.8691	2.08899	0	0	2.26195	5.03667	SAMD00243248
Ew051	E	358	11.7699	milk & solid	no	yes	31.1623	0	3.36119	14.3075	3.15238	0	0	0	1.32943	6.74667	SAMD00243249
Ew052	E	365	12	milk & solid	no	yes	40.9727	0	1.47603	11.2133	2.42917	0	0	0	1.3834	6.22333	SAMD00243250
Ew054	E	371	12.1973	milk & solid	no	yes	14.4427	0	0	10.1839	1.13448	0	0	0	0	7.08333	SAMD00243251
Ew056	E	386	12.6904	milk & solid	no	yes	23.8426	0	0	18.1773	3.91402	0	2.27221	0	3.67836	6.45	SAMD00243252
Ew058	E	406	13.3479	milk & solid	no	yes	24.1719	0	0	13.9553	2.57212	0	1.17006	0	1.40282	7.67	SAMD00243253
Ew060	E	420	13.8082	milk & solid	no	yes	43.7366	0	18.0713	4.25727	16.8487	0	0.00292455	0	1.03117	5.54333	SAMD00243254
Ew062	E	434	14.2685	milk & solid	no	yes	42.0957	0	17.4048	12.7684	9.91773	1.81435	0	0	2.87781	6.34333	SAMD00243255
Ew064	E	448	14.7288	milk & solid	no	yes	42.8056	0	0	19.5879	9.0777	0	0	0	2.3522	6.93667	SAMD00243256
Ew066	E	462	15.189	milk & solid	no	yes	51.3634	0	0	21.412	5.70046	0	0	0	0	6.59	SAMD00243257
Ew068	E	476	15.6493	milk & solid	no	yes	43.1182	0	0	19.9701	5.53001	0	0	0	1.85825	7.08667	SAMD00243258
Ew070	E	490	16.1096	milk & solid	no	yes	53.1869	3.4332	9.63059	16.6944	5.37829	0	0	0	0	5.74333	SAMD00243259
Ew072	E	505	16.6027	milk & solid	no	yes	30.2252	0	0	14.9831	3.3656	0	0	0	1.41016	6.68667	SAMD00243260
Ew074	E	519	17.063	milk & solid	no	yes	73.3272	0	0	2.72698	50.4758	0	0	0	2.82071	4.61667	SAMD00243261
Ew076	E	533	17.5233	milk & solid	no	yes	88.118	0	0	16.6962	43.9814	0	0	0	8.98581	5.25333	SAMD00243262
Ew078	E	547	17.9836	milk & solid	no	yes	54.2651	0	0	28.9728	6.54867	0	0.409336	0	2.36898	6.27667	SAMD00243263
Ew080	E	560	18.411	milk & solid	no	yes	39.6651	0	0	10.1617	3.03564	0	0	0	0	7.76333	SAMD00243264
Ew082	E	576	18.937	solid	no	yes	50.7659	0	0	13.766	2.55738	0	0	0	0	7.76667	SAMD00243265
Ew084	E	591	19.4301	solid	no	yes	59.262	1.25545	7.74395	24.0083	4.0623	0	0	0	0	5.90667	SAMD00243266
Ew086	E	603	19.8247	solid	no	yes	61.3092	0	0	24.0737	5.69517	0	0	0	1.03775	6.24667	SAMD00243267
Ew088	E	617	20.2849	solid	no	yes	46.8037	0	0	18.642	7.97803	0	1.32541	0	2.04396	6.59333	SAMD00243268
Ew090	E	631	20.7452	solid	no	yes	30.2366	0	66.7325	4.98312	2.05676	0	0	0	0	5.87333	SAMD00243269
Ew092	E	645	21.2055	solid	no	yes	55.6671	0	78.4608	4.94276	7.31476	0	0	0	0	5.21667	SAMD00243270
Ew094	E	657	21.6	solid	no	yes	14.0823	0	69.0545	3.85474	0	0	0	0	0	7.27333	SAMD00243271
Ew096	E	673	22.126	solid	no	yes	32.3335	0	51.6919	3.44291	2.36052	0	0	0	0	6.76	SAMD00243272
Ew098	E	688	22.6192	solid	no	no	27.1366	0	49.717	7.24138	3.06421	0	0	0	0	6.51333	SAMD00243273
Ew100	E	701	23.0466	solid	no	no	15.1482	0	62.8046	6.02292	1.68511	0	0	0	0	6.79333	SAMD00243274
Ew102	E	717	23.5726	solid	no	no	20.2837	0	72.3789	7.65446	3.56997	0	0	0	0	5.88	SAMD00243275
Fd002	F	2	0.0657534	Breast-milk	no	no	1.32592	0	0	0	0	0	0	0	0	6.84667	SAMD00243276
Fd003	F	3	0.0986301	Breast-milk	no	no	2.89131	0	0	0	0	0	0	0	0		SAMD00243277
Fd004	F	4	0.131507	Breast-milk	no	no	7.86235	3.70289	0	0	0	0	0	0	0		SAMD00243278
Fd005	F	5	0.164384	Mixed-milk	no	no	4.8929	21.1543	0	0	0	0	0	0	0	5.44667	SAMD00243279
Fd006	F	6	0.19726	Mixed-milk	no	no	6.48326	26.0613	0	0	0	0	0	0	0	5.23667	SAMD00243280
Fd007	F	7	0.230137	Mixed-milk	no	no	6.59234	0	4.68677	0	0	0	0	0	0	6.07333	SAMD00243281
Fd009	F	9	0.29589	Breast-milk	no	no	10.0946	1.39546	2.53228	0	0	0	0	0	0	6.22667	SAMD00243282
Fd011	F	11	0.361644	Breast-milk	no	no	7.25939	0	5.03669	0	0	0	0	0	0	6.40333	SAMD00243283
Fd013	F	13	0.427397	Breast-milk	no	no	15.3245	0	7.57617	0	0	0	0	0	0	5.98667	SAMD00243284
Fd015	F	15	0.493151	Breast-milk	no	no	9.36831	1.07262	5.12849	0	0	0	0	0	0	6.47667	SAMD00243285
Fd017	F	17	0.558904	Breast-milk	no	no	13.3734	0	5.84301	0	0	0	0	0	0	6.15333	SAMD00243286
Fd019	F	19	0.624658	Breast-milk	no	no	10.971	0	4.26724	0	0	0	0	0	0	6.32667	SAMD00243287
Fd021	F	21	0.690411	Breast-milk	no	no	8.86293	0	4.63088	1.51449	0	0	0	0	0	6.67	SAMD00243288
Fd023	F	23	0.756164	Breast-milk	no	no	16.4371	0	8.88149	0	0	0	0	0	0	7.46667	SAMD00243289
Fd025	F	25	0.821918	Breast-milk	no	no	13.8883	1.09423	8.07607	0	0	0	0	0	0	6.16667	SAMD00243290
Fd027	F	27	0.887671	Breast-milk	no	no	104.14	89.7121	6.65053	0	0	0	0	0	0	5.02333	SAMD00243291
Fd029	F	29	0.953425	Breast-milk	no	no	171.658	140.43	1.36434	0	0	1.66193	0	0	0	4.65333	SAMD00243292
Fw005	F	36	1.18356	Mixed-milk	no	no	147.618	110.716	0	0	0	0	0	0	0	5.19667	SAMD00243293
Fw006	F	43	1.4137	Breast-milk	no	no	96.4317	95.4571	0	0	0	0	0	0	0	5.07	SAMD00243294
Fw007	F	50	1.64384	Mixed-milk	no	no	91.6315	67.2512	0	0	0	0	0	0	0	5.25333	SAMD00243295
Fw008	F	57	1.87397	Mixed-milk	no	no	37.518	72.1499	0	0	0	0	0	0	0	4.86333	SAMD00243296
Fw009	F	64	2.10411	Mixed-milk	no	no	106.833	68.1331	1.56585	0	0	8.77624	0	0	0	5.38	SAMD00243297
Fw010	F	71	2.33425	Mixed-milk	no	no	30.1964	34.5319	0	0	0	6.57636	0	0	0	5.53667	SAMD00243298
Fw011	F	78	2.56438	Mixed-milk	no	no	65.8977	57.9023	0	0	0	1.38094	0	0	0	5.47	SAMD00243299
Fw012	F	85	2.79452	Mixed-milk	no	no	73.7626	43.8252	1.74234	0	0	7.65821	0	0	0	5.45667	SAMD00243300
Fw013	F	92	3.02466	Mixed-milk	no	no	59.3233	35.3376	0	0	0	3.07127	0	0	0	5.46667	SAMD00243301
Fw014	F	99	3.25479	Mixed-milk	no	no	76.9692	44.7344	0	0	0	0	0	0	0	5.25	SAMD00243302
Fw015	F	106	3.48493	Mixed-milk	no	no	65.6472	50.8967	2.14511	0	0	0	0	0	0	5.40333	SAMD00243303
Fw016	F	113	3.71507	Mixed-milk	no	no	41.2413	44.6982	1.12593	0	0	8.07962	0	0	0	5.40667	SAMD00243304
Fw017	F	120	3.94521	Mixed-milk	no	no	60.3112	40.223	16.423	0	0	0	0	0	0	5.61	SAMD00243305
Fw018	F	127	4.17534	Mixed-milk	no	no	82.0063	60.0024	1.08234	0	0	2.78533	0	0	0	5.08667	SAMD00243306
Fw019	F	134	4.40548	Mixed-milk	no	no	81.7092	59.5706	1.77872	0	0	2.13411	0	0	0	5.12333	SAMD00243307
Fw020	F	141	4.63562	Mixed-milk	no	no	66.499	50.1729	2.97461	0	0	9.39969	0	0	0	5.45	SAMD00243308
Fw021	F	148	4.86575	Mixed-milk	no	no	74.7211	71.1255	2.63041	0	0	4.19792	0	0	0	5.35	SAMD00243309
Fw022	F	155	5.09589	Mixed-milk	no	no	49.7901	42.0797	6.96677	0	0	4.34713	0	0	0	6.09	SAMD00243310
Fw023	F	162	5.32603	milk & solid	no	no	61.9273	39.6823	2.66673	0	0	4.32061	0	0	0	5.44333	SAMD00243311
Fw024	F	169	5.55616	milk & solid	no	no	61.8641	61.2253	1.59525	0	0	1.35216	0	0	0	5.49	SAMD00243312
Fw025	F	176	5.7863	milk & solid	no	no	83.7548	50.6553	11.9445	0	0	7.71606	0	0	0	5.85667	SAMD00243313
Fw026	F	183	6.01644	milk & solid	no	no	68.2929	58.9553	3.85946	0	0	0	0	0	0	5.48	SAMD00243314
Fw027	F	190	6.24658	milk & solid	no	no	94.3704	68.9607	6.30808	0	0	8.88226	0	0	0	5.32	SAMD00243315
Fw028	F	197	6.47671	milk & solid	no	no	54.7147	34.606	5.93643	0	0	8.07576	0	0	0	5.92667	SAMD00243316
Fw029	F	204	6.70685	milk & solid	no	no	66.8116	40.5041	5.05029	0	0	0	0	0	0	5.6	SAMD00243317
Fw030	F	211	6.93699	milk & solid	no	yes	33.0402	16.7343	18.7878	0	1.40002	0	0	0	0	6.46	SAMD00243318
Fw031	F	218	7.16712	milk & solid	no	no	83.3342	48.0352	4.69806	0	0	13.4836	0	0	0	5.20333	SAMD00243319
Fw032	F	225	7.39726	milk & solid	no	no	73.662	33.6895	8.3379	0	0	10.3399	0	0	0	5.52333	SAMD00243320
Fw033	F	232	7.6274	milk & solid	no	no	85.5983	89.3973	2.50629	0	0	4.4538	0	0	0	5.30667	SAMD00243321
Fw034	F	239	7.85753	milk & solid	no	no	62.6193	37.0069	8.32772	6.8527	0	13.8692	0	0	0	6.92	SAMD00243322
Fw035	F	246	8.08767	milk & solid	no	no	38.4153	73.8263	0	0	0	0	0	0	0	5.57	SAMD00243323
Fw036	F	253	8.31781	milk & solid	no	no	74.3378	55.0683	12.2311	2.41152	0	14.2004	0	0	0	5.66667	SAMD00243324
Fw037	F	260	8.54795	milk & solid	no	yes	91.8769	28.6426	0	15.1557	0	13.7325	0	0	0	6.7	SAMD00243325
Fw038	F	267	8.77808	milk & solid	no	no	125.515	74.9384	4.72108	1.58249	0	10.3844	0	0	0	5.37333	SAMD00243326
Fw039	F	274	9.00822	milk & solid	no	no	93.6983	44.5304	6.71928	0	0	20.7465	0	0	0	5.32667	SAMD00243327
Fw040	F	281	9.23836	milk & solid	no	no	57.8933	46.2356	4.52497	0	0	17.786	0	0	0	5.57333	SAMD00243328
Fw041	F	288	9.46849	milk & solid	no	no	97.4708	39.3468	8.98209	6.87496	1.63091	16.31	0	0	0	5.74667	SAMD00243329
Fw042	F	295	9.69863	milk & solid	no	no	84.4934	23.7354	1.85601	17.5901	2.28818	1.44189	0	0	0	6.38333	SAMD00243330
Fw043	F	302	9.92877	milk & solid	no	no	66.2286	19.5395	20.1538	10.26	1.95368	7.50199	0	0	0	6.33	SAMD00243331
Fw044	F	309	10.1589	milk & solid	no	no	84.1145	26.3276	9.82737	4.01203	0	14.2062	0	0	0	5.57667	SAMD00243332
Fw045	F	316	10.389	milk & solid	no	no	54.4753	97.5092	2.06834	0	0	1.13052	0	0	0	4.86	SAMD00243333
Fw046	F	323	10.6192	milk & solid	no	no	72.239	62.0281	0	10.5906	0	8.68304	0	0	0	5.75667	SAMD00243334
Fw047	F	330	10.8493	milk & solid	no	no	76.5404	43.3255	1.79074	4.81397	0	14.7198	0	0	0	5.63333	SAMD00243335
Fw048	F	337	11.0795	formula & solid	no	no	71.1125	0	0	17.0032	2.20288	0	0	0	0	7.64333	SAMD00243336
Fw049	F	344	11.3096	formula & solid	no	no	83.5593	23.2809	8.95426	6.84009	5.37266	0	0	0	0	6.18667	SAMD00243337
Fw050	F	346	11.3753	formula & solid	no	no	82.0335	0	10.2384	22.0599	7.47325	0	0	0	0	7.00667	SAMD00243338
Fw051	F	358	11.7699	formula & solid	no	no	62.6846	0	31.7255	23.9643	7.55635	0	0	0	0	7.19667	SAMD00243339
Fw052	F	365	12	formula & solid	no	no	72.0219	5.59061	4.08819	16.8653	1.88135	0	0	0	0	6.15	SAMD00243340
Fw054	F	372	12.2301	formula & solid	no	yes	29.3094	0	2.02843	21.1175	3.20715	0	0	0	0	7.02667	SAMD00243341
Fw056	F	386	12.6904	formula & solid	no	yes	68.9423	1.14357	48.3203	5.38538	18.6056	0	0	0	0	5.97667	SAMD00243342
Fw058	F	400	13.1507	formula & solid	no	yes	124.086	3.06455	1.01045	24.2956	2.60037	1.30693	0	0	0	6.55333	SAMD00243343
Fw060	F	414	13.611	formula & solid	no	yes	88.9502	0	22.4937	30.7226	19.2512	1.92181	0	0	0	6.33	SAMD00243344
Fw062	F	428	14.0712	formula & solid	no	yes	31.7584	5.62535	0	0	3.18941	3.3971	0	0	0	7.28333	SAMD00243345
Fw064	F	442	14.5315	formula & solid	no	yes	100.633	0	0	12.7728	10.3015	0	0	0	0	7.15333	SAMD00243346
Fw066	F	455	14.9589	formula & solid	no	yes	106.509	0	0	26.8173	15.3928	0	2.03337	1.19519	0	6.64	SAMD00243347
Fw068	F	470	15.4521	formula & solid	no	yes	117.25	5.2661	4.27247	23.9348	24.3603	0	2.55688	1.11836	0	6.58333	SAMD00243348
Fw070	F	484	15.9123	solid	no	yes	95.8227	3.07395	5.26566	18.7342	18.4762	0	1.9097	0	0	6.4	SAMD00243349
Fw072	F	498	16.3726	solid	no	yes	94.9778	0	0	21.1957	13.2896	0	2.1762	1.01836	0	6.78667	SAMD00243350
Fw074	F	512	16.8329	solid	yes	yes	97.16	0	7.24306	22.245	17.4154	0	1.08562	0	0	6.98667	SAMD00243351
Fw076	F	526	17.2932	solid	no	yes	72.0482	0	3.26743	23.7198	19.1637	0	1.09859	0	0	7.5	SAMD00243352
Fw078	F	540	17.7534	solid	no	yes	66.7027	0	0	22.7627	29.6762	0	6.27201	3.64001	0	6.87333	SAMD00243353
Fw080	F	554	18.2137	solid	no	yes	58.4595	4.20805	1.38849	15.3174	17.6163	0	1.82465	0	0	6.54667	SAMD00243354
Fw082	F	568	18.674	solid	no	yes	98.8728	1.06007	13.557	11.115	18.0725	0	0	0	0	6.44	SAMD00243355
Fw084	F	582	19.1342	solid	no	yes	113.292	14.8953	13.6783	10.5205	21.2703	0	0	0	0	5.96	SAMD00243356
Fw086	F	596	19.5945	solid	no	yes	55.0898	0	0	21.7733	16.8279	0	2.71502	1.48664	0	7.68	SAMD00243357
Fw088	F	610	20.0548	solid	no	yes	113.913	0	0	26.5264	31.0942	0	1.34987	0	0	6.14	SAMD00243358
Fw090	F	624	20.5151	solid	no	yes	119.013	0	0	32.4117	39.6266	0	1.96524	1.06579	0	6.41	SAMD00243359
Fw092	F	638	20.9753	solid	no	yes	64.2328	57.3095	0	4.4512	0	15.1859	0	0	0	5.5	SAMD00243360
Fw094	F	652	21.4356	solid	no	yes	80.0055	0	0	23.6428	18.2189	0	1.29522	0	0	7.23333	SAMD00243361
Fw096	F	666	21.8959	solid	no	yes	63.1696	0	10.1707	17.8988	16.3353	0	0	0	0	6.80333	SAMD00243362
Fw098	F	680	22.3562	solid	yes	yes	59.4716	3.29976	0	8.33578	1.31199	0	0	0	0	6.27333	SAMD00243363
Fw100	F	694	22.8164	solid	no	yes	68.3932	5.44187	2.75047	6.10045	2.08358	0	0	0	0	6.38	SAMD00243364
Fw102	F	708	23.2767	solid	no	yes	77.2205	0	0	13.3203	5.96495	0	0	0	0	7.68333	SAMD00243365
Fw104	F	722	23.737	solid	no	yes	112.831	0	12.4416	13.2495	9.63285	0	0	0	0	6.79667	SAMD00243366
Gd005	G	5	0.164384	Breast-milk	no	no	1.98234	0	0	0	0	0	0	0	0	7.08	SAMD00243367
Gd006	G	6	0.19726	Breast-milk	no	no	2.69678	1.04097	0	0	0	0	0	0	0		SAMD00243368
Gd007	G	7	0.230137	Mixed-milk	no	no	16.2383	1.14305	0	0	0	2.69294	0	0	0		SAMD00243369
Gd009	G	9	0.29589	Breast-milk	no	no	21.914	1.65752	0	0	0	4.90088	0	0	0	5.72667	SAMD00243370
Gd011	G	11	0.361644	Breast-milk	no	no	13.5644	0	0	0	0	3.11633	0	0	0		SAMD00243371
Gd013	G	13	0.427397	Mixed-milk	no	no	6.44563	1.31406	0	0	0	0	0	0	0	5.80667	SAMD00243372
Gd015	G	15	0.493151	Mixed-milk	no	no	10.4056	0	5.57654	0	0	0	0	0	0	5.95	SAMD00243373
Gd017	G	17	0.558904	Mixed-milk	no	no	16.8132	2.44257	9.60587	0	0	0	0	0	0	5.96667	SAMD00243374
Gd019	G	19	0.624658	Mixed-milk	no	no	18.6263	2.52582	19.7029	0	0	0	0	0	0	5.81	SAMD00243375
Gd021	G	21	0.690411	Mixed-milk	no	no	22.6968	1.05652	20.9094	0	0	0	0	0	0	5.47333	SAMD00243376
Gd023	G	23	0.756164	Mixed-milk	no	no	16.8694	0	26.772	0	0	0	0	0	0	5.64333	SAMD00243377
Gd025	G	25	0.821918	Mixed-milk	no	no	14.207	0	14.0324	0	0	0	0	0	0	6.68	SAMD00243378
Gd027	G	27	0.887671	Mixed-milk	no	no	21.3665	1.91682	18.8045	1.42746	0	0	0	0	0	5.70667	SAMD00243379
Gd029	G	29	0.953425	Mixed-milk	no	no	14.7207	1.37237	25.6234	0	0	0	0	0	0	5.77667	SAMD00243380
Gw005	G	35	1.15068	Mixed-milk	yes	no	16.401	3.83124	28.7964	0	1.9208	0	0	0	0	6.62667	SAMD00243381
Gw006	G	42	1.38082	Breast-milk	no	no	13.5902	0	27.1685	0	0	0	0	0	0	7.37667	SAMD00243382
Gw007	G	49	1.61096	Mixed-milk	no	no	15.698	2.52009	38.9272	0	0	0	0	0	0	6.87667	SAMD00243383
Gw008	G	56	1.8411	Mixed-milk	no	no	11.9004	4.13663	32.5164	0	0	0	0	0	0	7.39333	SAMD00243384
Gw009	G	63	2.07123	Mixed-milk	no	no	22.3825	14.7946	25.9951	0	1.98785	0	0	0	0	6.67333	SAMD00243385
Gw010	G	70	2.30137	Mixed-milk	no	no	8.09752	1.80779	28.6909	0	0	0	0	0	0	7.1	SAMD00243386
Gw011	G	77	2.53151	Mixed-milk	no	no	5.7097	0	26.3818	0	0	0	0	0	0	7.38667	SAMD00243387
Gw012	G	84	2.76164	Mixed-milk	no	no	13.8109	4.51898	21.5952	0	0	0	0	0	0	6.84667	SAMD00243388
Gw013	G	91	2.99178	Mixed-milk	no	no	36.5097	45.772	19.6231	0	1.01993	0	0	0	0	5.57667	SAMD00243389
Gw014	G	99	3.25479	Mixed-milk	no	no	23.8185	8.76594	39.3549	0	0	0	0	0	0	6.85667	SAMD00243390
Gw015	G	106	3.48493	Mixed-milk	no	no	40.6363	6.73475	27.7234	4.24802	0	0	0	0	0	6.51667	SAMD00243391
Gw016	G	115	3.78082	Mixed-milk	no	no	45.5892	6.62229	32.0674	1.93109	0	0	0	0	0	6.5	SAMD00243392
Gw018	G	126	4.14247	Mixed-milk	no	yes	13.5502	2.28064	4.90015	0	1.56234	12.678	0	0	0	7.55	SAMD00243393
Gw019	G	133	4.3726	Mixed-milk	no	yes	14.8273	0	2.30055	3.98335	2.20123	15.4508	0	0	0	7.9	SAMD00243394
Gw020	G	139	4.56986	Mixed-milk	no	no	13.7643	2.94613	7.11056	0	1.51065	5.53961	0	0	0	8.08667	SAMD00243395
Gw021	G	146	4.8	Mixed-milk	no	no	13.0182	1.61055	8.35018	0	1.32682	2.39348	0	0	0	7.07667	SAMD00243396
Gw024	G	167	5.49041	Mixed-milk	no	no	36.4043	0	14.7287	0	1.68232	0	0	0	0	6.52	SAMD00243397
Gw025	G	176	5.7863	Mixed-milk	no	no	32.559	0	21.0216	0	3.00274	0	0	0	0	6.64667	SAMD00243398
Gw026	G	181	5.95068	Mixed-milk	no	no	82.9289	47.7485	2.21257	0	0	5.36304	0	0	0	5.41	SAMD00243399
Gw027	G	188	6.18082	milk & solid	no	no	31.6068	94.2906	1.42944	0	0	1.0133	0	0	0	5.44667	SAMD00243400
Gw028	G	194	6.37808	milk & solid	no	no	30.2156	39.8329	6.1913	0	0	10.7655	0	0	0	7.06	SAMD00243401
Gw029	G	201	6.60822	milk & solid	yes	no	31.0999	44.0075	10.8019	0	0	5.97716	0	0	0	5.92	SAMD00243402
Gw030	G	209	6.87123	milk & solid	yes	no	41.8513	54.4281	0	0	0	6.62317	0	0	0	5.6	SAMD00243403
Gw031	G	216	7.10137	milk & solid	yes	no	63.5937	20.3321	0	5.50873	0	9.44479	0	0	0	5.76667	SAMD00243404
Gw033	G	229	7.52877	milk & solid	no	no	183.216	16.7104	0	14.8175	0	31.2491	0	0	0	5.33	SAMD00243405
Gw034	G	237	7.79178	milk & solid	no	no	59.3788	13.2264	0	10.2156	0	12.898	0	0	0	5.65667	SAMD00243406
Gw035	G	244	8.02192	milk & solid	no	no	57.9189	2.612	0	13.2885	0	12.2963	0	0	0	6.71	SAMD00243407
Gw036	G	250	8.21918	milk & solid	no	no	117.748	35.2757	0	15.6693	0	11.1953	0	0	0	5.34667	SAMD00243408
Gw038	G	265	8.71233	milk & solid	no	no	42.9571	3.68257	1.169	5.19737	1.2577	3.08906	0	0	0	7.08333	SAMD00243409
Gw039	G	272	8.94247	milk & solid	no	no	71.2897	2.35941	0	10.8966	1.89618	2.13019	0	0	0	7.42333	SAMD00243410
Gw040	G	278	9.13973	milk & solid	no	no	63.2241	18.8462	0	11.7397	0	13.7261	0	0	0	5.77667	SAMD00243411
Gw041	G	285	9.36986	milk & solid	no	no	64.9302	1.06544	1.04013	9.951	2.3653	16.0531	0	0	0	7.55	SAMD00243412
Gw042	G	293	9.63288	milk & solid	no	no	72.3305	0	0	7.34708	4.41224	5.07759	0	0	0	6.16667	SAMD00243413
Gw043	G	299	9.83014	milk & solid	no	no	78.7686	0	0	10.0657	6.34912	22.5163	0	0	0	6.74667	SAMD00243414
Gw044	G	307	10.0932	milk & solid	no	no	90.4828	7.31332	0	14.2187	6.32425	12.0476	0	0	0	6.82667	SAMD00243415
Gw045	G	313	10.2904	milk & solid	no	no	57.823	0	1.01229	9.766	9.47644	6.57518	0	2.02983	0	7.07333	SAMD00243416
Gw046	G	320	10.5205	milk & solid	yes	no	112.535	0	0	10.5413	14.2403	29.6059	0	0	0	6.65	SAMD00243417
Gw047	G	328	10.7836	milk & solid	yes	no	93.4059	0	0	13.1332	5.14372	20.5362	0	0	0	6.50333	SAMD00243418
Gw048	G	334	10.9808	milk & solid	yes	no	139.818	2.00642	0	18.3784	4.13402	13.7741	0	0	0	6.45	SAMD00243419
Gw049	G	341	11.211	milk & solid	yes	no	90.229	0	0	8.92355	5.65847	0	0	0	0	7.49	SAMD00243420
Gw050	G	349	11.474	milk & solid	yes	no	91.9607	0	0	9.33983	15.1228	0	1.60549	0	0	7.79667	SAMD00243421
Gw051	G	355	11.6712	milk & solid	yes	no	19.4687	14.7904	4.40264	8.6188	0	0	0	0	0	6.71333	SAMD00243422
Gw052	G	362	11.9014	milk & solid	yes	no	91.197	23.9136	4.23685	3.73239	5.38199	4.88657	0	0	0	6.49	SAMD00243423
Gw054	G	385	12.6575	milk & solid	yes	no	77.6995	0	0	6.30245	6.88045	0	1.04427	0	0	6.60333	SAMD00243424
Gw056	G	398	13.0849	milk & solid	no	no	56.2794	7.99875	0	0	2.84707	10.9747	0	0	0	7.55667	SAMD00243425
Gw058	G	411	13.5123	formula & solid	no	no	109.009	2.71354	0	12.3279	17.6036	0	1.02266	0	0	6.31333	SAMD00243426
Gw060	G	425	13.9726	formula & solid	no	no	21.6296	14.5713	0	0	0	6.11192	0	0	0	6.57333	SAMD00243427
Gw062	G	440	14.4658	formula & solid	no	no	73.4948	0	0	4.95307	13.3697	0	0	0	0	7.69333	SAMD00243428
Gw064	G	455	14.9589	formula & solid	no	no	111.866	2.26464	0	6.02986	32.0167	1.57895	0	0	0	5.96333	SAMD00243429
Gw066	G	467	15.3534	formula & solid	no	no	34.8955	41.6235	1.2378	0	0	11.9862	0	0	0	5.86667	SAMD00243430
Gw068	G	475	15.6164	formula & solid	no	no	92.5657	13.916	0	13.2857	14.7384	3.38973	0	0	0	6.73	SAMD00243431
Gw070	G	495	16.274	formula & solid	no	no	91.7696	4.87229	0	10.5754	19.0474	0	0	0	0	6.88333	SAMD00243432
Gw072	G	510	16.7671	formula & solid	no	no	90.5844	18.6355	6.71604	5.92147	13.6831	5.25825	0	0	0	6.16667	SAMD00243433
Gw076	G	537	17.6548	formula & solid	no	no	66.6902	0	0	8.31598	26.5357	21.5697	0	0	0	7.52	SAMD00243434
Gw078	G	551	18.1151	formula & solid	no	no	41.2626	0	0	4.07883	6.72476	0	0	0	0	8.45	SAMD00243435
Gw080	G	566	18.6082	formula & solid	no	no	88.7341	15.0948	5.60564	11.4549	12.1424	10.5464	0	0	0	6.42667	SAMD00243436
Gw082	G	580	19.0685	solid	no	no	112.751	0	13.8228	7.8441	20.1695	0	0	0	0	6.89	SAMD00243437
Gw084	G	594	19.5288	solid	no	no	90.3553	0	0	12.146	23.3372	0	0	0	0	7.66333	SAMD00243438
Gw086	G	608	19.989	solid	no	no	84.0596	5.49109	3.53181	6.61665	10.3642	0	0	0	0	5.95	SAMD00243439
Gw088	G	622	20.4493	solid	yes	no	46.862	54.2025	0	0	0	8.3027	0	0	0	5.13667	SAMD00243440
Gw090	G	635	20.8767	solid	no	no	74.0498	0	0	8.30411	9.30858	0	0	0	0	7.97333	SAMD00243441
Gw092	G	650	21.3699	solid	no	no	82.505	0	0	10.0329	13.3561	0	0	1.18241	0	7.63	SAMD00243442
Gw094	G	663	21.7973	solid	no	no	85.3464	14.6484	5.14561	4.98734	10.8351	0	0	0	0	5.92667	SAMD00243443
Gw096	G	677	22.2575	solid	no	no	119.075	0	0	7.01436	26.1304	0	0	0	0	7.35	SAMD00243444
Gw098	G	693	22.7836	solid	no	no	70.8548	1.44743	4.44673	0	4.4583	0	0	0	0	6.23333	SAMD00243445
Gw100	G	704	23.1452	solid	no	no	119.045	0	0	16.5639	26.8703	0	0	0	0	7.48667	SAMD00243446
Gw102	G	712	23.4082	solid	no	no	75.3794	0	1.48509	9.92686	16.2824	0	0	0	0	7.87	SAMD00243447
Gw104	G	726	23.8685	solid	no	no	89.9209	0	0	11.1978	12.3229	0	0	0	0	7.42	SAMD00243448
Hd002	H	2	0.0657534	Breast-milk	no	no	1.23679	0	0	0	0	0	0	0	0	6.54	SAMD00243449
Hd003	H	3	0.0986301	Breast-milk	no	no	0	0	0	0	0	0	0	0	0	6.39667	SAMD00243450
Hd004	H	4	0.131507	Breast-milk	no	no	2.2419	1.00973	0	0	0	0	0	0	0	6.23667	SAMD00243451
Hd005	H	5	0.164384	Breast-milk	no	no	2.2638	2.89301	0	0	0	1.00532	0	0	0	6.01333	SAMD00243452
Hd006	H	6	0.19726	Breast-milk	no	no	3.54643	3.52344	0	0	0	2.11258	0	0	0	5.93	SAMD00243453
Hd007	H	7	0.230137	Breast-milk	no	no	4.15785	0	0	0	0	0	0	0	0	6.10333	SAMD00243454
Hd009	H	9	0.29589	Breast-milk	no	no	5.51316	1.48182	0	0	0	1.60189	0	0	0	5.78667	SAMD00243455
Hd011	H	11	0.361644	Breast-milk	no	no	13.8422	1.39338	0	1.07024	0	3.46442	0	0	0	5.45	SAMD00243456
Hd013	H	13	0.427397	Breast-milk	no	no	6.02831	1.73113	0	0	0	1.51979	0	0	0	5.58333	SAMD00243457
Hd015	H	15	0.493151	Breast-milk	no	no	3.24055	0	0	0	0	0	0	0	0	5.74	SAMD00243458
Hd017	H	17	0.558904	Breast-milk	no	no	9.59506	1.91533	0	0	0	1.97012	0	0	0	5.64	SAMD00243459
Hd019	H	19	0.624658	Breast-milk	no	no	3.78833	0	0	0	0	1.14323	0	0	0	5.84333	SAMD00243460
Hd021	H	21	0.690411	Breast-milk	no	no	6.38814	0	0	0	0	1.58134	0	0	0	5.71333	SAMD00243461
Hd023	H	23	0.756164	Breast-milk	no	no	5.59792	0	0	0	0	0	0	0	0	5.98333	SAMD00243462
Hd025	H	25	0.821918	Breast-milk	no	no	7.11762	0	1.21041	0	0	0	0	0	0	5.83667	SAMD00243463
Hd027	H	27	0.887671	Breast-milk	no	no	6.09307	0	2.95129	0	0	0	0	0	0	5.89667	SAMD00243464
Hd029	H	29	0.953425	Breast-milk	no	no	5.24062	0	3.89332	0	0	0	0	0	0	6.07667	SAMD00243465
Hw005	H	35	1.15068	Breast-milk	no	no	8.34686	0	3.65849	0	0	0	0	0	0	6.36667	SAMD00243466
Hw006	H	42	1.38082	Breast-milk	no	no	6.73235	0	2.59578	0	0	0	0	0	0	6.45333	SAMD00243467
Hw007	H	49	1.61096	Breast-milk	no	no	7.30353	0	1.64648	0	0	0	0	0	0	6.62667	SAMD00243468
Hw008	H	56	1.8411	Breast-milk	no	no	5.60217	0	6.61367	0	0	0	0	0	0	7.54333	SAMD00243469
Hw009	H	63	2.07123	Breast-milk	no	no	10.4599	1.71896	10.7051	0	0	0	0	0	0	7.27	SAMD00243470
Hw010	H	74	2.43288	Breast-milk	no	no	52.7448	86.8181	3.75976	0	0	5.48749	0	0	0	4.89667	SAMD00243471
Hw011	H	80	2.63014	Breast-milk	no	no	46.9289	38.5123	5.06651	0	0	11.1499	0	0	0	5.4	SAMD00243472
Hw012	H	84	2.76164	Breast-milk	no	no	82.0899	86.9955	2.49362	0	0	12.0546	0	0	0	4.90667	SAMD00243473
Hw013	H	95	3.12329	Breast-milk	no	no	59.4578	103.709	7.17788	0	0	4.3945	0	0	0	5.10667	SAMD00243474
Hw014	H	100	3.28767	Breast-milk	no	no	19.2245	41.884	11.969	0	0	8.34368	0	0	0	7.08667	SAMD00243475
Hw015	H	106	3.48493	Breast-milk	no	no	49.4239	68.7972	5.82247	0	0	1.98704	0	0	0	5.28667	SAMD00243476
Hw016	H	113	3.71507	Breast-milk	no	no	11.5242	16.379	22.915	1.10934	0	4.22592	0	0	0	7.56	SAMD00243477
Hw017	H	119	3.91233	Breast-milk	no	no	66.5882	73.3414	7.48737	0	0	11.4287	0	0	0	5.19667	SAMD00243478
Hw019	H	136	4.47123	Breast-milk	no	no	31.1833	42.8461	12.5146	5.84051	0	9.96614	0	0	0	7.34	SAMD00243479
Hw020	H	141	4.63562	Breast-milk	no	no	24.945	28.5538	10.734	1.24676	0	10.5134	0	0	0	7.45333	SAMD00243480
Hw021	H	148	4.86575	Breast-milk	no	no	16.5704	1.28313	10.2136	5.3002	0	1.65943	0	0	0	7.57333	SAMD00243481
Hw022	H	157	5.16164	Mixed-milk	no	no	39.7364	9.1172	12.6401	8.80015	1.24606	0	0	0	0	7.74333	SAMD00243482
Hw023	H	165	5.42466	milk & solid	no	no	33.7586	23.2487	12.5995	5.01984	0	1.88289	0	0	0	7.13667	SAMD00243483
Hw024	H	171	5.62192	milk & solid	no	no	65.1744	85.4282	6.36084	0	0	3.20756	0	0	0	5.36667	SAMD00243484
Hw025	H	176	5.7863	milk & solid	no	no	67.6	69.1639	3.75836	1.06209	0	8.45609	0	0	0	5.26333	SAMD00243485
Hw026	H	184	6.04932	milk & solid	no	no	68.2231	81.802	2.89628	0	0	6.79044	0	0	0	4.64667	SAMD00243486
Hw027	H	192	6.31233	milk & solid	no	no	74.594	78.8736	5.41179	0	0	4.51971	0	0	0	4.74667	SAMD00243487
Hw028	H	199	6.54247	milk & solid	no	no	12.1744	0	26.8629	3.99578	4.05656	2.43882	0	0	0	7.33333	SAMD00243488
Hw029	H	203	6.67397	milk & solid	no	no	6.74579	1.64706	19.9465	1.02143	2.20132	0	0	0	0	6.72333	SAMD00243489
Hw030	H	210	6.90411	milk & solid	no	no	12.0815	3.24414	30.1605	1.38572	5.10192	0	0	0	0	6.61667	SAMD00243490
Hw031	H	219	7.2	milk & solid	no	no	19.4842	0	5.53445	6.00282	11.4206	6.15257	0	0	0	6.63	SAMD00243491
Hw032	H	224	7.36438	milk & solid	no	no	37.269	0	0	10.8067	20.1788	0	0	0	0	6.15333	SAMD00243492
Hw033	H	234	7.69315	milk & solid	no	no	23.8555	0	0	14.6253	7.91907	0	2.07475	0	0	7.07	SAMD00243493
Hw034	H	241	7.92329	milk & solid	no	no	19.9714	0	0	17.0165	10.8832	1.22024	1.11255	0	0	6.88	SAMD00243494
Hw035	H	245	8.05479	milk & solid	no	no	19.4897	0	0	9.3781	12.336	1.20283	1.10477	0	0	7.13	SAMD00243495
Hw036	H	252	8.28493	milk & solid	no	no	56.4064	0	1.25434	15.2051	61.0601	0	2.57586	1.21813	1.3017	6.12333	SAMD00243496
Hw037	H	261	8.58082	milk & solid	yes	no	108.838	1.30573	0	12.1943	2.13027	0	0	0	0	5.69333	SAMD00243497
Hw038	H	266	8.74521	milk & solid	no	no	62.7875	1.13396	0	18.8689	16.6242	0	4.01505	1.5848	0	6.18667	SAMD00243498
Hw039	H	273	8.97534	milk & solid	no	no	66.4782	0	0	13.7102	15.1892	0	3.43904	1.30504	0	5.81	SAMD00243499
Hw040	H	285	9.36986	milk & solid	no	no	57.26	0	1.33743	13.9925	17.2313	0	3.48653	1.20013	0	6.34667	SAMD00243500
Hw041	H	288	9.46849	milk & solid	no	no	77.5256	0	0	18.5686	14.736	0	1.05985	0	0	5.83667	SAMD00243501
Hw042	H	295	9.69863	formula & solid	no	no	85.1015	20.6469	9.76285	15.7401	6.50398	0	0	0	0	4.9	SAMD00243502
Hw043	H	303	9.96164	formula & solid	no	yes	73.7348	0	1.31463	15.6074	16.1058	0	1.97903	0	0	5.89667	SAMD00243503
Hw044	H	309	10.1589	formula & solid	no	no	36.7264	0	1.29042	18.6353	22.1635	0	2.79867	0	0	6.36667	SAMD00243504
Hw045	H	320	10.5205	formula & solid	yes	no	28.1221	0	27.4437	7.90155	5.70668	0	1.38958	0	0	6.60333	SAMD00243505
Hw046	H	324	10.6521	formula & solid	no	no	38.9356	0	4.10461	18.2531	22.5007	0	1.42256	0	0	6.94	SAMD00243506
Hw047	H	329	10.8164	formula & solid	no	no	50.2455	0	0	15.6377	14.9333	0	2.42371	1.16411	0	7.19333	SAMD00243507
Hw048	H	337	11.0795	formula & solid	no	no	62.6165	0	10.3385	22.0248	18.7924	0	2.67463	0	0	6.34	SAMD00243508
Hw049	H	346	11.3753	formula & solid	no	no	40.9937	0	21.5953	15.0696	25.1614	0	1.40252	0	0	7.22667	SAMD00243509
Hw050	H	353	11.6055	formula & solid	no	no	61.2999	0	7.64917	15.0272	38.142	0	1.62751	0	0	5.97667	SAMD00243510
Hw051	H	358	11.7699	formula & solid	no	no	81.0072	1.20262	25.8699	10.7469	33.6248	0	1.13505	0	0	5.74	SAMD00243511
Hw052	H	369	12.1315	formula & solid	no	no	46.8706	0	0	17.2046	22.7488	0	1.60122	0	0	5.99667	SAMD00243512
Hw054	H	378	12.4274	formula & solid	no	yes	83.7188	0	2.36312	18.2491	22.2136	0	2.92177	0	0	6.56	SAMD00243513
Hw056	H	392	12.8877	formula & solid	no	yes	90.7839	0	1.78336	25.891	31.0484	0	2.12116	0	0	5.95667	SAMD00243514
Hw058	H	411	13.5123	formula & solid	no	yes	75.0174	2.30959	4.80856	20.6562	28.5767	0	2.02938	0	0	6.20333	SAMD00243515
Hw060	H	421	13.8411	solid	no	yes	87.8338	0	0	25.708	25.9845	0	6.62083	2.3485	0	6.24667	SAMD00243516
Hw062	H	433	14.2356	solid	no	yes	80.0859	1.72213	1.77491	14.5548	22.4079	0	0	0	0	5.44667	SAMD00243517
Hw064	H	451	14.8274	solid	no	yes	44.4661	0	0	8.5833	21.03	0	0	0	0	6.10667	SAMD00243518
Hw066	H	462	15.189	solid	no	yes	65.2011	0	0	17.1523	21.29	0	2.71164	1.43877	1.96274	6.25	SAMD00243519
Hw068	H	482	15.8466	solid	no	yes	42.7308	0	1.03493	12.5455	11.4246	0	2.70049	1.05851	1.64298	6.54333	SAMD00243520
Hw070	H	492	16.1753	solid	no	yes	74.1596	1.32174	4.85955	18.2473	25.1938	0	2.26149	0	1.764	6.30333	SAMD00243521
Hw072	H	504	16.5699	solid	no	yes	77.7654	0	0	11.043	30.1862	1.47058	0	0	1.38409	5.66	SAMD00243522
Hw074	H	521	17.1288	solid	no	yes	85.044	0	0	20.1252	30.2408	0	0	0	0	5.61333	SAMD00243523
Hw076	H	535	17.589	solid	no	yes	62.792	0	4.55789	16.2437	15.7621	0	1.71806	0	1.58848	6.68	SAMD00243524
Hw078	H	550	18.0822	solid	no	yes	33.3541	0	0	15.5511	13.1235	0	1.83619	0	1.46243	6.52667	SAMD00243525
Hw080	H	563	18.5096	solid	no	yes	64.3969	0	1.03353	19.5728	18.266	0	1.39813	0	1.95682	6.58667	SAMD00243526
Hw082	H	579	19.0356	solid	no	yes	34.7016	2.35175	8.11365	9.44806	2.66552	4.39187	0	0	0	7.40667	SAMD00243527
Hw084	H	591	19.4301	solid	no	yes	79.134	0	8.5764	31.6805	16.0952	0	0	0	0	5.76333	SAMD00243528
Hw086	H	605	19.8904	solid	no	yes	75.9475	0	1.11567	37.5226	28.8108	0	4.41456	2.04425	3.19225	6.19667	SAMD00243529
Hw088	H	624	20.5151	solid	no	yes	66.8077	8.70693	0	20.0945	24.537	0	3.4358	2.3884	2.36535	6.12667	SAMD00243530
Hw090	H	630	20.7123	solid	no	yes	67.6174	0	1.06162	30.5475	22.098	0	6.5158	2.42453	3.57897	6.67667	SAMD00243531
Hw092	H	645	21.2055	solid	no	yes	96.3239	0	1.52061	33.0458	30.5164	0	3.20777	2.14936	2.84301	6.34	SAMD00243532
Hw094	H	658	21.6329	solid	no	yes	44.9606	0	0	17.3416	15.3205	0	4.4733	1.71367	2.09896	6.45	SAMD00243533
Hw096	H	679	22.3233	solid	yes	yes	53.5129	0	0	17.7873	14.3178	0	2.19741	0	2.32153	6.76	SAMD00243534
Hw098	H	688	22.6192	solid	yes	yes	46.0576	0	0	15.2429	11.6171	0	6.1902	2.05658	2.09795	6.93333	SAMD00243535
Hw100	H	700	23.0137	solid	no	yes	54.3418	0	0	20.909	16.9008	1.04886	6.39197	2.49843	4.13082	6.34667	SAMD00243536
Hw102	H	724	23.8027	solid	no	yes	45.4791	0	0	16.4595	10.4867	0	3.7807	1.74245	1.74333	7.31333	SAMD00243537
Hw104	H	729	23.9671	solid	no	yes	34.4398	0	0	11.6548	6.31493	0	3.18295	1.649	2.2431	7.73	SAMD00243538
Id003	I	3	0.0986301	Mixed-milk	no	no	30.298	16.622	4.15245	0	0	0	0	0	0	6.09667	SAMD00243539
Id004	I	4	0.131507	Breast-milk	no	no	9.88193	0	4.84349	0	0	0	0	0	0	7.22667	SAMD00243540
Id005	I	5	0.164384	Breast-milk	no	no	24.4598	0	7.36147	0	0	0	0	0	0	6.1	SAMD00243541
Id006	I	6	0.19726	Breast-milk	no	no	12.2153	0	8.57066	0	0	0	0	0	0	6.43	SAMD00243542
Id007	I	7	0.230137	Breast-milk	no	no	20.874	0	8.55795	0	0	0	0	0	0	6.21667	SAMD00243543
Id009	I	9	0.29589	Breast-milk	no	no	16.5584	0	9.83897	0	0	0	0	0	0	6.01667	SAMD00243544
Id011	I	11	0.361644	Breast-milk	no	no	15.7067	0	9.92422	0	0	0	0	0	0	5.79333	SAMD00243545
Id013	I	13	0.427397	Breast-milk	no	no	12.9987	1.02319	8.96021	0	0	0	0	0	0	5.98333	SAMD00243546
Id015	I	15	0.493151	Breast-milk	no	no	19.8427	0	7.63758	0	0	0	0	0	0	6.03667	SAMD00243547
Id017	I	17	0.558904	Breast-milk	no	no	84.3137	43.4999	7.10676	0	0	0	0	0	0	5.29	SAMD00243548
Id019	I	19	0.624658	Breast-milk	no	no	27.5561	5.56246	6.305	0	0	0	0	0	0	5.64667	SAMD00243549
Id021	I	21	0.690411	Breast-milk	no	no	35.1466	3.80589	8.02771	0	0	0	0	0	0	5.80667	SAMD00243550
Id023	I	23	0.756164	Breast-milk	no	no	29.5072	6.1504	4.10896	0	0	0	0	0	0	5.70333	SAMD00243551
Id025	I	25	0.821918	Breast-milk	no	no	10.8461	0	2.56146	0	0	0	0	0	0	6.08667	SAMD00243552
Id027	I	27	0.887671	Breast-milk	no	no	25.0136	4.03012	5.43326	0	0	0	0	0	0	6.01667	SAMD00243553
Id029	I	29	0.953425	Breast-milk	no	no	16.1513	0	5.37439	0	0	0	0	0	0	6.07333	SAMD00243554
Iw006	I	39	1.28219	Breast-milk	no	no	16.1914	1.94569	7.76291	0	0	0	0	0	0	6.37	SAMD00243555
Iw007	I	46	1.51233	Breast-milk	no	no	5.97902	1.31635	8.04375	0	0	0	0	0	0	7.45667	SAMD00243556
Iw008	I	53	1.74247	Breast-milk	no	no	7.82434	0	10.748	1.09007	0	0	0	0	0	7.56333	SAMD00243557
Iw009	I	61	2.00548	Breast-milk	no	no	43.0813	31.972	9.88188	0	0	2.73993	0	0	0	5.22667	SAMD00243558
Iw010	I	68	2.23562	Breast-milk	no	no	44.1089	38.1528	8.72499	0	0	0	0	0	0	5.42	SAMD00243559
Iw011	I	73	2.4	Breast-milk	no	no	5.20715	0	15.7284	0	0	0	0	0	0	8.02	SAMD00243560
Iw012	I	81	2.66301	Breast-milk	no	no	7.34325	0	15.6542	1.67289	0	0	0	0	0	7.83667	SAMD00243561
Iw013	I	88	2.89315	Breast-milk	no	no	11.4575	0	16.6125	2.0231	0	0	0	0	0	7.76333	SAMD00243562
Iw014	I	94	3.09041	Breast-milk	no	no	41.6554	33.548	8.0644	0	0	0	0	0	0	5.33	SAMD00243563
Iw015	I	103	3.3863	Breast-milk	no	no	15.0146	0	8.01947	2.63213	0	0	0	0	0	7.08	SAMD00243564
Iw016	I	110	3.61644	Breast-milk	no	no	6.83054	0	8.47287	1.20824	0	0	0	0	0	7.7	SAMD00243565
Iw017	I	115	3.78082	Breast-milk	no	yes	7.85095	2.12178	6.60503	0	0	1.49798	0	0	0	7.48333	SAMD00243566
Iw018	I	123	4.04384	Breast-milk	no	no	9.26473	6.67982	12.9341	0	0	0	0	0	0	7.41667	SAMD00243567
Iw019	I	130	4.27397	Breast-milk	no	no	9.84773	6.73201	10.0523	0	0	0	0	0	0	7.93333	SAMD00243568
Iw020	I	137	4.50411	Breast-milk	no	no	56.8483	35.7268	7.32069	0	0	4.01964	0	0	0	5.23333	SAMD00243569
Iw021	I	145	4.76712	Mixed-milk	no	no	42.6431	21.4367	7.99497	1.20588	0	7.25262	0	0	0	5.29667	SAMD00243570
Iw022	I	153	5.03014	Breast-milk	no	no	53.5268	16.2938	10.8961	2.44129	0	4.86861	0	0	0	5.65667	SAMD00243571
Iw023	I	158	5.19452	Breast-milk	no	no	56.4937	27.7024	6.83407	1.57701	0	3.91545	0	0	0	5.13667	SAMD00243572
Iw024	I	165	5.42466	Breast-milk	no	no	53.5102	0	10.85	4.28131	0	0	0	1.2937	0	5.87667	SAMD00243573
Iw025	I	173	5.68767	Breast-milk	no	no	54.7898	7.20992	9.32564	6.07498	0	0	0	0	0	5.80667	SAMD00243574
Iw026	I	179	5.88493	Mixed-milk	no	no	41.8905	26.9642	5.45314	0	0	7.91515	0	0	0	5.48	SAMD00243575
Iw027	I	186	6.11507	milk & solid	no	no	69.9369	11.0516	7.25664	3.94329	0	2.03582	0	0	0	5.38	SAMD00243576
Iw028	I	193	6.34521	milk & solid	no	no	69.6496	13.1181	7.35258	6.89941	0	1.30379	0	0	0	5.67	SAMD00243577
Iw029	I	202	6.6411	milk & solid	no	no	67.0383	22.4817	3.74781	3.58326	0	0	0	0	0	5.51667	SAMD00243578
Iw030	I	207	6.80548	milk & solid	no	no	32.3468	2.90745	6.87809	4.08488	0	3.11917	0	0	0	6.24667	SAMD00243579
Iw031	I	214	7.03562	milk & solid	no	no	34.5639	15.3537	7.76432	3.00093	0	5.80168	0	0	0	6.97667	SAMD00243580
Iw032	I	221	7.26575	milk & solid	no	no	66.81	27.273	6.20819	2.32624	0	3.17125	0	0	0	5.78333	SAMD00243581
Iw033	I	228	7.49589	milk & solid	no	no	46.3661	26.5199	6.9621	1.11953	0	5.07611	0	0	0	6.10333	SAMD00243582
Iw034	I	235	7.72603	milk & solid	no	no	71.4396	47.5141	3.50999	1.59317	0	14.5446	0	0	0	5.39	SAMD00243583
Iw035	I	243	7.98904	milk & solid	no	no	51.4181	69.3998	1.38872	0	0	1.97343	0	0	0	5.43667	SAMD00243584
Iw036	I	250	8.21918	milk & solid	no	no	88.2702	30.2135	0	7.51867	1.69473	0	0	1.19742	0	5.70333	SAMD00243585
Iw037	I	258	8.48219	milk & solid	no	no	110.689	0	0	8.60516	2.35512	0	1.16301	1.37248	0	6.08667	SAMD00243586
Iw038	I	263	8.64658	milk & solid	no	no	85.5171	4.71565	0	22.8229	0	13.7824	0	0	0	6.23333	SAMD00243587
Iw039	I	270	8.87671	milk & solid	no	no	81.3138	0	0	9.23045	0	0	0	1.29541	0	6.54333	SAMD00243588
Iw040	I	277	9.10685	milk & solid	no	yes	97.8578	0	0	5.91238	3.00637	0	1.53938	1.65756	0	6.22	SAMD00243589
Iw041	I	284	9.33699	milk & solid	no	yes	67.9773	16.4051	0	11.465	0	6.56377	0	1.3792	0	6.32667	SAMD00243590
Iw042	I	291	9.56712	milk & solid	no	yes	50.2787	0	0	4.22885	0	0	0	1.26339	0	6.69333	SAMD00243591
Iw043	I	298	9.79726	milk & solid	no	no	80.5776	0	0	4.34624	3.61773	0	0	1.24532	0	6.02	SAMD00243592
Iw044	I	305	10.0274	milk & solid	no	yes	74.6151	22.4625	0	10.0513	0	0	0	0	0	6.12	SAMD00243593
Iw045	I	312	10.2575	milk & solid	no	yes	44.6057	0	0	13.4839	1.2051	13.5722	0	0	0	7.61333	SAMD00243594
Iw046	I	319	10.4877	solid	no	no	85.5809	72.8694	0	6.48009	2.50851	0	0	0	0	4.94667	SAMD00243595
Iw047	I	326	10.7178	solid	no	no	68.9401	0	0	13.0991	7.56835	3.66892	0	0	0	7.61	SAMD00243596
Iw048	I	333	10.9479	solid	no	no	73.5562	0	0	14.1262	13.7148	0	1.2561	1.67688	0	8.10667	SAMD00243597
Iw050	I	347	11.4082	solid	no	no	58.2078	0	0	7.24299	14.7334	0	0	1.17735	0	7.20667	SAMD00243598
Iw051	I	354	11.6384	solid	no	no	48.6489	0	0	6.13539	5.02496	0	0	1.34889	0	7.65	SAMD00243599
Iw052	I	361	11.8685	solid	no	no	62.527	0	0	6.85981	18.8657	0	0	1.15445	0	7.69667	SAMD00243600
Iw054	I	375	12.3288	solid	no	no	71.7176	0	0	6.60758	6.83117	0	0	1.34839	0	7.36333	SAMD00243601
Iw056	I	389	12.789	solid	no	yes	56.9561	0	0	6.94549	2.6897	0	0	1.46375	0	8.30333	SAMD00243602
Iw058	I	403	13.2493	solid	no	no	56.9757	0	0	6.97592	3.79312	0	0	1.36104	0	7.91	SAMD00243603
Iw060	I	416	13.6767	solid	no	no	67.894	0	0	2.83376	4.11225	0	0	1.19922	0	8.35333	SAMD00243604
Iw062	I	429	14.1041	solid	no	no	56.7651	0	0	2.23193	3.52767	0	1.25755	1.35258	0	7.22667	SAMD00243605
Iw064	I	442	14.5315	solid	no	no	60.3185	0	0	3.39253	4.42211	0	0	1.2404	0	7.56667	SAMD00243606
Iw066	I	456	14.9918	solid	yes	yes	58.4258	0	0	3.93067	6.6058	0	0	1.48412	0	7.26667	SAMD00243607
Iw068	I	469	15.4192	solid	no	yes	23.5519	2.55907	6.82333	0	3.74551	7.69629	0	1.53615	0	7.95667	SAMD00243608
Iw070	I	483	15.8795	solid	yes	no	34.4869	0	1.69341	6.7033	19.8582	0	0	0	0	8.04333	SAMD00243609
Iw072	I	498	16.3726	solid	no	no	45.2585	0	0	3.7037	4.5375	0	0	1.52276	0	7.92333	SAMD00243610
Iw074	I	512	16.8329	solid	no	no	89.3356	0	0	6.69631	7.62065	0	0	1.68495	0	8.21333	SAMD00243611
Iw076	I	527	17.326	solid	no	no	78.9927	0	7.25556	12.3765	21.1477	0	0	1.13236	0	7.16	SAMD00243612
Iw078	I	544	17.8849	solid	no	no	62.7747	0	0	8.70086	12.7867	0	1.30869	1.36363	0	6.85667	SAMD00243613
Iw080	I	560	18.411	solid	no	no	75.6276	0	14.4343	9.61579	10.9785	0	0	0	0	7.76333	SAMD00243614
Iw082	I	567	18.6411	solid	no	no	43.8665	0	17.0342	13.288	7.26063	0	0	1.4693	0	5.76333	SAMD00243615
Iw084	I	581	19.1014	solid	no	no	79.6521	0	2.97798	16.6237	10.3148	0	0	1.26552	0	7.85333	SAMD00243616
Iw086	I	602	19.7918	solid	no	no	64.9108	0	20.7172	8.96797	10.0877	0	0	0	0	7.5	SAMD00243617
Iw088	I	609	20.0219	solid	no	no	55.3222	0	25.8104	16.1732	20.3535	0	0	1.56375	0	7.01	SAMD00243618
Iw090	I	627	20.6137	solid	no	no	49.5159	5.02654	29.6622	5.25223	8.30184	0	0	0	0	6.91333	SAMD00243619
Iw092	I	644	21.1726	solid	no	no	38.6518	0	21.8807	10.658	13.6045	0	1.68799	1.66578	0	7.38333	SAMD00243620
Iw096	I	672	22.0932	solid	no	no	35.6783	0	28.1021	13.5545	9.03413	0	2.39969	1.88207	0	7.27333	SAMD00243621
Iw098	I	689	22.6521	solid	no	no	38.8943	0	21.3002	11.0952	12.2954	0	0	1.45219	0	7.86667	SAMD00243622
Iw100	I	700	23.0137	solid	no	no	64.3845	0	23.9319	6.92044	16.3341	0	0	1.21677	0	7.60333	SAMD00243623
Iw102	I	718	23.6055	solid	no	no	38.0968	0	19.5597	9.75409	12.8607	0	0	1.20026	0	7.27667	SAMD00243624
Iw104	I	729	23.9671	solid	no	no	51.9634	0	0	5.5788	3.44504	0	0	1.36384	0	7.62333	SAMD00243625
Jd002	J	2	0.0657534	Mixed-milk	no	no	8.59075	0	8.69295	2.81642	0	2.84938	0	0	0	5.43	SAMD00243626
Jd003	J	3	0.0986301	Mixed-milk	no	no	12.8411	2.44691	6.23053	2.66665	0	0	0	0	0	5.40333	SAMD00243627
Jd005	J	5	0.164384	Breast-milk	no	no	19.292	1.71298	3.78618	0	0	0	0	0	0	5.50667	SAMD00243628
Jd006	J	6	0.19726	Breast-milk	no	no	14.7271	0	8.87087	2.48159	0	0	0	0	0	5.60333	SAMD00243629
Jd007	J	7	0.230137	Breast-milk	no	no	12.264	0	11.0847	2.8508	0	0	0	0	0	5.59333	SAMD00243630
Jd009	J	9	0.29589	Breast-milk	no	no	24.2993	0	20.4509	2.91106	0	0	0	0	0	5.26667	SAMD00243631
Jd011	J	11	0.361644	Breast-milk	no	no	27.4734	0	15.9467	2.89017	0	0	0	0	0	5.29333	SAMD00243632
Jd013	J	13	0.427397	Breast-milk	no	no	10.1545	0	12.5949	0	0	0	0	0	0	5.71333	SAMD00243633
Jd015	J	15	0.493151	Breast-milk	no	no	13.6281	0	19.2526	2.81674	0	0	0	0	0	5.67333	SAMD00243634
Jd017	J	17	0.558904	Breast-milk	no	no	12.3728	0	19.9089	2.75451	0	0	0	0	0	5.62667	SAMD00243635
Jd019	J	19	0.624658	Breast-milk	no	no	19.7933	0	21.2112	2.93213	0	0	0	0	0	5.48667	SAMD00243636
Jd021	J	21	0.690411	Breast-milk	no	no	11.698	0	17.7787	2.5279	0	0	0	0	0	5.70333	SAMD00243637
Jd023	J	23	0.756164	Breast-milk	no	no	19.8339	0	21.1452	3.09381	0	0	0	0	0	5.37	SAMD00243638
Jd025	J	25	0.821918	Mixed-milk	no	no	12.1351	0	21.8246	3.00806	0	0	0	0	0	5.59667	SAMD00243639
Jd027	J	27	0.887671	Breast-milk	no	no	20.8521	4.58878	27.6177	3.1573	0	0	0	0	0	5.51667	SAMD00243640
Jd029	J	29	0.953425	Breast-milk	no	no	26.3815	3.24574	39.9999	3.1424	0	0	0	0	0	5.25667	SAMD00243641
Jw005	J	34	1.11781	Breast-milk	no	no	22.3673	1.83772	45.9108	0	0	0	0	0	0	5.61333	SAMD00243642
Jw006	J	40	1.31507	Breast-milk	no	no	12.2295	0	46.4305	0	0	0	0	0	0	5.90333	SAMD00243643
Jw007	J	48	1.57808	Breast-milk	no	no	13.7246	1.07275	49.5937	0	0	0	0	0	0	5.78	SAMD00243644
Jw008	J	55	1.80822	Breast-milk	no	no	15.8873	0	51.6589	1.85785	0	0	0	0	0	5.80333	SAMD00243645
Jw009	J	61	2.00548	Breast-milk	no	no	27.2719	1.39946	49.5681	0	0	0	0	0	0	5.69	SAMD00243646
Jw010	J	68	2.23562	Breast-milk	no	no	17.3168	0	56.9857	3.53732	0	0	0	0	0	6.01333	SAMD00243647
Jw011	J	75	2.46575	Breast-milk	no	no	36.4137	3.40721	40.1372	3.62404	0	0	0	0	0	5.48333	SAMD00243648
Jw012	J	83	2.72877	Breast-milk	no	no	23.9107	10.0626	16.0515	1.02006	3.16943	0	0	0	0	6.19	SAMD00243649
Jw013	J	90	2.9589	Breast-milk	no	no	5.89617	1.72817	10.6899	0	1.14956	0	0	0	0	7.18667	SAMD00243650
Jw014	J	102	3.35342	Breast-milk	no	no	14.4962	3.50759	14.2501	0	1.60346	0	0	0	0	6.79667	SAMD00243651
Jw015	J	108	3.55068	Breast-milk	no	no	11.4977	0	2.40878	2.92871	2.12746	8.73097	0	0	0	7.31	SAMD00243652
Jw016	J	115	3.78082	Breast-milk	no	no	42.9925	6.69589	11.3377	5.07294	2.4926	0	0	0	0	5.81333	SAMD00243653
Jw017	J	123	4.04384	Breast-milk	no	no	13.5304	1.12581	1.71049	1.65445	1.46362	10.0352	0	0	0	7.46667	SAMD00243654
Jw018	J	129	4.2411	Breast-milk	no	no	17.3368	2.13452	7.84558	0	2.8708	0	0	0	0	6.71	SAMD00243655
Jw021	J	144	4.73425	Breast-milk	no	no	88.6011	52.9316	4.24422	0	0	0	0	0	0	5.22667	SAMD00243656
Jw022	J	155	5.09589	Breast-milk	no	no	52.9813	37.0451	4.57137	0	0	7.26177	0	0	0	5.34333	SAMD00243657
Jw024	J	171	5.62192	milk & solid	no	no	87.0918	53.1078	7.38058	0	0	5.54477	0	0	0	5.21667	SAMD00243658
Jw025	J	178	5.85205	milk & solid	no	no	50.7705	6.3271	27.7862	10.7797	0	2.5062	0	0	0	7.06333	SAMD00243659
Jw026	J	185	6.08219	milk & solid	no	no	20.5268	0	21.8069	3.47907	0	2.18736	0	0	0	7.72	SAMD00243660
Jw027	J	193	6.34521	milk & solid	no	no	41.5459	24.8778	6.32982	0	0	0	0	0	0	6.04	SAMD00243661
Jw028	J	197	6.47671	milk & solid	no	no	58.21	12.1718	24.4845	19.7454	0	0	0	0	0	6.88333	SAMD00243662
Jw029	J	202	6.6411	milk & solid	no	no	82.1397	33.3085	16.2366	2.29851	0	0	0	0	0	5.51333	SAMD00243663
Jw030	J	209	6.87123	milk & solid	no	no	47.8171	5.87005	33.8669	14.6795	0	0	0	0	0	6.88667	SAMD00243664
Jw031	J	217	7.13425	milk & solid	no	no	60.1934	20.066	21.2112	10.0768	0	0	0	0	0	6.46667	SAMD00243665
Jw032	J	223	7.33151	milk & solid	no	no	51.5081	11.7044	10.5249	16.3495	0	1.10731	0	0	0	7.23667	SAMD00243666
Jw033	J	231	7.59452	milk & solid	no	no	73.1585	8.24286	6.34067	23.6903	0	0	0	0	0	7.26	SAMD00243667
Jw034	J	237	7.79178	milk & solid	no	no	81.5229	22.4419	2.77271	13.3825	0	3.89622	0	0	0	5.8	SAMD00243668
Jw035	J	245	8.05479	milk & solid	no	no	41.9025	1.0862	1.00447	22.6065	1.58005	0	0	0	0	6.41667	SAMD00243669
Jw036	J	251	8.25205	milk & solid	no	no	42.3825	1.46164	1.27186	21.8012	0	0	0	0	0	7.32667	SAMD00243670
Jw037	J	260	8.54795	milk & solid	no	no	88.6759	17.023	3.18696	23.525	0	0	0	0	0	6.39	SAMD00243671
Jw038	J	267	8.77808	milk & solid	no	no	47.4011	0	3.07303	16.1003	3.90777	0	0	0	0	6.54333	SAMD00243672
Jw039	J	275	9.0411	milk & solid	no	no	75.2661	72.0053	1.86094	0	0	9.1672	0	0	0	4.74333	SAMD00243673
Jw040	J	282	9.27123	milk & solid	no	no	45.628	69.1027	0	0	0	15.9356	0	0	0	5.23	SAMD00243674
Jw041	J	289	9.50137	milk & solid	no	no	41.1741	48.1463	0	0	0	7.17629	0	0	0	5.43667	SAMD00243675
Jw042	J	294	9.66575	milk & solid	no	no	91.07	0	0	18.2031	0	0	0	0	0	6.48	SAMD00243676
Jw043	J	302	9.92877	milk & solid	no	no	73.0378	1.63949	39.8866	6.74187	0	0	0	0	0	5.86333	SAMD00243677
Jw044	J	311	10.2247	milk & solid	no	no	58.8206	0	0	18.7912	2.42764	0	0	0	0	6.28	SAMD00243678
Jw045	J	316	10.389	milk & solid	no	no	83.8596	13.6996	1.01397	11.0044	0	1.65878	0	0	0	6.66667	SAMD00243679
Jw046	J	323	10.6192	milk & solid	no	no	85.2926	0	0	22.4251	6.52331	0	0	0	0	6.31667	SAMD00243680
Jw047	J	330	10.8493	milk & solid	no	no	73.9986	3.10872	2.10267	28.9282	6.35609	1.16475	0	0	0	7.10333	SAMD00243681
Jw048	J	337	11.0795	milk & solid	no	no	71.1859	9.94743	5.49125	9.87581	0	4.8636	0	0	0	5.61333	SAMD00243682
Jw049	J	346	11.3753	milk & solid	no	no	78.4151	2.94524	1.57407	8.61659	0	3.15571	0	0	0	5.60667	SAMD00243683
Jw050	J	353	11.6055	milk & solid	no	no	60.9182	0	0	12.6904	1.33641	0	0	0	0	6.65	SAMD00243684
Jw051	J	361	11.8685	milk & solid	no	no	47.6554	0	0	11.2976	5.48807	0	0	0	0	6.61667	SAMD00243685
Jw052	J	367	12.0658	milk & solid	no	no	104.533	2.43504	0	13.286	0	0	0	0	0	5.67	SAMD00243686
Jw054	J	375	12.3288	milk & solid	no	no	73.3661	0	0	9.26187	0	0	0	0	0	6.01	SAMD00243687
Jw056	J	393	12.9205	milk & solid	no	no	53.5936	0	0	18.8646	0	0	0	0	0	7.61	SAMD00243688
Jw058	J	405	13.3151	milk & solid	yes	no	67.8098	1.89627	0	8.50664	0	6.28884	0	0	0	7.18	SAMD00243689
Jw060	J	420	13.8082	solid	no	no	60.7146	0	0	5.17993	0	0	0	0	0	8.29	SAMD00243690
Jw062	J	436	14.3342	solid	no	yes	126.872	0	0	13.7172	6.99044	0	0	0	0	6.41	SAMD00243691
Jw064	J	452	14.8603	solid	no	yes	74.5097	3.05683	0	9.2428	3.75173	0	0	0	0	5.61	SAMD00243692
Jw066	J	466	15.3205	solid	no	yes	97.9951	8.18912	0	8.00189	1.5481	0	0	0	0	5.37667	SAMD00243693
Jw068	J	480	15.7808	solid	no	yes	106.467	3.1392	0	24.8933	21.0349	0	0	0	0	6.01667	SAMD00243694
Jw070	J	492	16.1753	solid	no	yes	62.397	0	0	15.3787	14.1325	0	3.31221	0	0	6.80667	SAMD00243695
Jw076	J	532	17.4904	solid	no	yes	68.5155	0	0	20.9309	9.8678	0	1.5624	0	0	7.63667	SAMD00243696
Jw078	J	550	18.0822	solid	no	yes	87.8935	0	1.14296	17.707	10.7857	0	0	0	0	7.51333	SAMD00243697
Jw080	J	564	18.5425	solid	no	yes	88.5735	0	0	19.4238	15.6782	0	1.06227	0	0	6.57667	SAMD00243698
Jw082	J	574	18.8712	solid	no	yes	51.022	2.47194	0	25.0142	15.5141	0	4.08306	3.61026	0	6.50667	SAMD00243699
Jw084	J	590	19.3973	solid	no	yes	56.8865	0	0	17.135	6.33843	12.4551	0	0	0	8.20667	SAMD00243700
Jw086	J	603	19.8247	solid	no	yes	36.2959	0	0	15.5685	5.39865	0	0	0	0	7.08333	SAMD00243701
Jw090	J	631	20.7452	solid	no	yes	56.4818	0	0	17.7667	7.53416	0	0	0	0	7.59	SAMD00243702
Jw092	J	645	21.2055	solid	no	yes	42.3465	0	1.00286	17.049	7.89784	1.5703	0	0	0	7.87667	SAMD00243703
Jw094	J	659	21.6658	solid	no	yes	66.1311	0	0	14.3819	11.4877	0	0	0	0	6.16333	SAMD00243704
Jw096	J	676	22.2247	solid	no	yes	97.3906	5.88431	0	14.3412	3.3347	6.45178	0	0	0	5.60667	SAMD00243705
Jw098	J	688	22.6192	solid	no	yes	73.7919	0	0	23.0814	24.6324	0	1.76781	0	0	7.1	SAMD00243706
Jw100	J	700	23.0137	solid	no	yes	90.3135	0	0	28.3915	26.773	0	3.40352	0	0	7.24333	SAMD00243707
Jw102	J	714	23.474	solid	no	yes	50.8689	0	0	10.9598	22.6532	0	0	0	0	7.36667	SAMD00243708
Jw104	J	730	24	solid	no	yes	26.691	0	0	10.7553	2.48787	0	0	0	0	7.67	SAMD00243709
Kd002	K	2	0.0657534	Mixed-milk	no	no	17.1247	1.73161	8.3557	3.37455	0	5.021	0	0	0	5.3	SAMD00243710
Kd003	K	3	0.0986301	Mixed-milk	no	no	49.6325	35.7238	4.70981	0	0	6.73008	0	0	0	4.99333	SAMD00243711
Kd004	K	4	0.131507	Mixed-milk	no	no	10.4143	3.15758	0	0	0	5.10024	0	0	0	5.44	SAMD00243712
Kd005	K	5	0.164384	Mixed-milk	no	no	17.189	4.75888	4.53628	0	0	2.45916	0	0	0	5.36667	SAMD00243713
Kd006	K	6	0.19726	Mixed-milk	no	no	29.2838	4.36438	4.20944	0	0	0	0	0	0	5.48333	SAMD00243714
Kd007	K	7	0.230137	Breast-milk	no	no	29.1666	8.44069	1.86949	0	0	2.85618	0	0	0	5.10333	SAMD00243715
Kd009	K	9	0.29589	Breast-milk	no	no	12.1312	0	6.02321	0	0	0	0	0	0	5.85	SAMD00243716
Kd011	K	12	0.394521	Breast-milk	no	no	8.69074	1.13706	2.33601	0	0	0	0	0	0	5.58667	SAMD00243717
Kd013	K	13	0.427397	Breast-milk	no	no	10.2933	0	2.04653	0	0	0	0	0	0	5.84333	SAMD00243718
Kd015	K	15	0.493151	Breast-milk	no	no	14.2948	1.10264	4.51456	2.49979	0	0	0	0	0	5.85667	SAMD00243719
Kd017	K	17	0.558904	Breast-milk	no	no	25.1335	1.90172	3.73822	1.14978	0	0	0	0	0	5.42333	SAMD00243720
Kd019	K	19	0.624658	Breast-milk	no	no	10.077	0	2.97866	3.50013	0	0	0	0	0	5.53	SAMD00243721
Kd021	K	21	0.690411	Breast-milk	no	no	14.8177	0	0	1.52885	0	0	0	0	0	5.61	SAMD00243722
Kd023	K	23	0.756164	Breast-milk	no	no	18.8855	5.11984	0	3.28807	0	0	0	0	0	5.11667	SAMD00243723
Kd025	K	25	0.821918	Breast-milk	no	no	14.7518	0	0	4.65292	0	0	0	0	0	5.74667	SAMD00243724
Kd027	K	27	0.887671	Breast-milk	no	no	25.5186	0	0	7.94243	0	0	0	0	0	5.31333	SAMD00243725
Kd029	K	29	0.953425	Breast-milk	no	no	23.0922	0	1.34982	6.40819	0	0	0	0	0	5.30333	SAMD00243726
Kw005	K	37	1.21644	Breast-milk	no	no	81.0594	1.51281	1.83843	14.1881	0	2.0107	0	0	0	5.28667	SAMD00243727
Kw006	K	43	1.4137	Breast-milk	no	no	50.1252	1.40233	6.68319	8.9895	0	8.51502	0	0	0	5.53	SAMD00243728
Kw007	K	51	1.67671	Breast-milk	no	no	66.4991	11.1853	17.6027	7.00014	0	12.8275	0	0	0	5.28333	SAMD00243729
Kw008	K	58	1.90685	Breast-milk	no	no	65.0039	14.6052	18.9886	6.72598	0	12.818	0	0	0	5.29333	SAMD00243730
Kw009	K	63	2.07123	Breast-milk	no	no	72.5117	6.50041	13.4906	12.219	0	11.8897	0	0	0	5.61333	SAMD00243731
Kw010	K	72	2.36712	Breast-milk	no	no	42.9839	7.0812	51.112	4.01735	0	8.28168	0	0	0	5.63333	SAMD00243732
Kw012	K	85	2.79452	Breast-milk	no	no	47.2226	5.97213	42.2414	13.815	0	5.51867	0	1.06264	0	5.99	SAMD00243733
Kw013	K	93	3.05753	Breast-milk	no	no	39.8809	4.64432	13.9507	11.1078	0	2.68187	0	0	0	6.45	SAMD00243734
Kw014	K	99	3.25479	Breast-milk	no	no	50.7904	14.8428	41.8102	2.64303	0	6.33262	0	0	0	5.29667	SAMD00243735
Kw016	K	112	3.68219	Breast-milk	no	no	45.1484	4.33948	41.6023	10.5809	0	5.10899	0	0	0	6.02667	SAMD00243736
Kw017	K	119	3.91233	Breast-milk	no	no	40.5243	30.8879	2.84942	0	0	3.64088	0	0	0	5.59667	SAMD00243737
Kw019	K	133	4.3726	Breast-milk	no	no	45.1362	31.8449	1.53796	0	0	9.14803	0	0	0	5.2	SAMD00243738
Kw020	K	140	4.60274	Breast-milk	no	no	58.7758	67.1235	1.17277	0	0	1.45117	0	0	0	5.01333	SAMD00243739
Kw021	K	147	4.83288	Breast-milk	no	no	69.3938	47.2799	4.86942	0	0	4.87749	0	0	0	5.43333	SAMD00243740
Kw022	K	154	5.06301	milk & solid	no	no	63.6018	54.2893	3.22486	0	0	5.77228	0	0	0	4.97	SAMD00243741
Kw023	K	161	5.29315	milk & solid	no	no	98.1921	45.9697	4.3201	3.83167	0	7.15266	0	0	0	5.01333	SAMD00243742
Kw024	K	168	5.52329	milk & solid	no	no	30.7757	0	10.2944	8.87816	0	9.60922	0	1.0847	0	7.15333	SAMD00243743
Kw025	K	175	5.75342	milk & solid	no	no	141.904	109.77	0	4.06812	0	12.3334	0	0	0	4.62333	SAMD00243744
Kw026	K	182	5.98356	milk & solid	no	no	68.7982	30.6426	5.39952	16.8126	0	15.6049	0	1.1618	0	6.65	SAMD00243745
Kw028	K	196	6.44384	milk & solid	no	no	72.7528	78.4114	0	0	0	18.4085	0	0	0	5.21333	SAMD00243746
Kw029	K	203	6.67397	milk & solid	no	no	67.1089	18.4884	4.35346	17.7702	0	12.6947	0	1.4099	0	6.52	SAMD00243747
Kw030	K	210	6.90411	milk & solid	no	no	89.4214	39.308	3.17108	16.7453	0	13.5749	0	1.0761	0	5.61667	SAMD00243748
Kw031	K	217	7.13425	milk & solid	no	no	111.243	46.1261	3.48372	17.2193	0	15.3267	0	1.12794	0	6.38333	SAMD00243749
Kw032	K	224	7.36438	milk & solid	no	no	110.327	104.219	1.25964	4.22454	0	9.83676	0	0	0	4.89	SAMD00243750
Kw033	K	231	7.59452	milk & solid	no	no	84.3267	54.5794	0	11.1423	0	11.2659	0	0	0	5.63333	SAMD00243751
Kw034	K	238	7.82466	milk & solid	no	no	70.9586	23.6475	1.19542	20.371	0	3.3115	0	1.85455	0	6.65667	SAMD00243752
Kw035	K	246	8.08767	milk & solid	no	no	60.8174	4.813	0	23.2673	0	7.66631	0	1.46236	0	6.86	SAMD00243753
Kw037	K	259	8.51507	milk & solid	no	no	87.0387	65.2558	0	6.06879	0	10.6904	0	0	0	5.07333	SAMD00243754
Kw038	K	266	8.74521	milk & solid	no	no	71.3799	48.3124	0	11.1946	0	12.1219	0	0	0	5.59333	SAMD00243755
Kw039	K	273	8.97534	milk & solid	no	no	101	50.2517	0	9.95883	0	9.1472	0	0	0	5.52333	SAMD00243756
Kw040	K	280	9.20548	milk & solid	no	no	70.3434	63.5135	0	4.9907	0	9.60036	0	0	0	5.15	SAMD00243757
Kw041	K	287	9.43562	milk & solid	no	no	73.2492	65.4311	0	2.65092	0	5.24135	0	0	0	4.75	SAMD00243758
Kw042	K	294	9.66575	milk & solid	no	no	71.715	43.2444	0	4.3683	0	6.93257	0	0	0	5.01667	SAMD00243759
Kw043	K	301	9.89589	milk & solid	no	no	47.5145	13.3899	1.1047	13.5468	1.94541	2.84084	0	1.41962	0	5.85	SAMD00243760
Kw044	K	308	10.126	milk & solid	no	no	83.4763	89.6209	0	0	0	5.86643	0	0	0	4.63667	SAMD00243761
Kw045	K	315	10.3562	milk & solid	no	no	66.1874	13.5919	0	11.7402	2.55849	11.0614	0	1.0244	0	5.58	SAMD00243762
Kw046	K	322	10.5863	milk & solid	no	no	54.9173	12.3037	0	10.1978	0	13.2604	0	0	0	5.51	SAMD00243763
Kw047	K	329	10.8164	milk & solid	no	no	76.5577	10.2	0	17.2238	0	4.66409	0	1.4658	0	5.70333	SAMD00243764
Kw049	K	343	11.2767	milk & solid	no	no	65.9635	10.3572	0	19.9986	1.74027	3.38197	0	1.25706	0	5.98	SAMD00243765
Kw050	K	350	11.5068	milk & solid	no	no	64.3758	64.9912	0	1.98089	0	10.9152	0	0	0	4.90667	SAMD00243766
Kw051	K	357	11.737	milk & solid	no	no	75.103	55.8834	0	4.29916	0	11.2443	0	0	0	4.95667	SAMD00243767
Kw052	K	364	11.9671	milk & solid	no	no	95.2183	44.133	0	6.33809	1.35895	7.59981	0	0	0	4.93333	SAMD00243768
Kw054	K	379	12.4603	milk & solid	no	no	57.2447	19.0462	0	7.81604	2.87179	2.38316	0	1.15269	0	5.39667	SAMD00243769
Kw056	K	392	12.8877	milk & solid	no	no	66.1641	41.0781	0	6.73262	1.04837	5.95039	0	0	0	5.37333	SAMD00243770
Kw058	K	406	13.3479	milk & solid	no	no	78.8335	58.4863	0	3.49154	0	8.55312	0	0	0	5.09	SAMD00243771
Kw060	K	420	13.8082	milk & solid	no	no	64.5348	53.5932	0	4.18009	0	6.84178	0	0	0	4.88	SAMD00243772
Kw062	K	434	14.2685	milk & solid	no	no	54.2549	7.41686	0	17.6845	2.82141	5.58328	0	1.43486	0	6.12	SAMD00243773
Kw064	K	448	14.7288	milk & solid	no	no	63.1928	13.8718	0	17.4006	1.9978	2.17144	0	1.59767	0	6.48	SAMD00243774
Kw066	K	462	15.189	milk & solid	no	no	97.5953	49.0292	0	11.3518	1.341	10.7895	0	0	0	5.24333	SAMD00243775
Kw068	K	476	15.6493	milk & solid	no	no	74.0681	23.4522	0	11.8742	1.00804	11.0412	0	0	0	5.43	SAMD00243776
Kw070	K	490	16.1096	milk & solid	yes	no	86.8958	13.2702	0	16.2556	0	9.33423	0	0	0	5.31667	SAMD00243777
Kw072	K	504	16.5699	milk & solid	no	no	69.0717	1.60807	0	17.4064	2.19831	1.30721	0	1.46968	0	6.06	SAMD00243778
Kw074	K	518	17.0301	milk & solid	no	no	66.0246	5.46862	0	17.6114	2.27737	5.42613	0	1.31296	0	6.30667	SAMD00243779
Kw076	K	532	17.4904	milk & solid	no	no	78.3669	1.20788	0	15.6186	3.50393	1.9996	0	1.16383	0	6.23667	SAMD00243780
Kw078	K	546	17.9507	milk & solid	no	no	73.2886	1.19735	0	24.5781	10.0468	4.22754	1.25381	1.82692	0	5.98667	SAMD00243781
Kw080	K	560	18.411	milk & solid	no	no	56.0252	49.4761	0	2.98111	0	10.4846	0	0	0	5.41667	SAMD00243782
Kw082	K	574	18.8712	milk & solid	no	no	69.6803	16.178	0	15.4938	6.1951	7.8142	0	1.04213	0	5.65	SAMD00243783
Kw084	K	588	19.3315	milk & solid	no	no	75.4285	11.5575	0	18.9938	5.95809	3.25073	0	1.31043	0	6.17333	SAMD00243784
Kw086	K	602	19.7918	milk & solid	no	no	69.0708	13.7604	0	18.9393	8.93251	2.92404	0	1.41103	0	5.93667	SAMD00243785
Kw088	K	616	20.2521	milk & solid	no	no	43.657	1.79577	0	15.5685	4.78832	1.30866	0	1.17852	0	6.82333	SAMD00243786
Kw090	K	630	20.7123	milk & solid	no	no	79.2478	1.4013	0	23.0601	5.64239	6.59661	0	1.27977	0	6.61	SAMD00243787
Kw094	K	658	21.6329	milk & solid	no	no	91.5162	5.65794	0	20.5836	9.47526	2.0632	0	0	0	5.85	SAMD00243788
Kw096	K	672	22.0932	milk & solid	no	no	94.4971	6.33345	0	19.1702	22.0948	1.22003	1.22194	1.81337	0	6.00333	SAMD00243789
Kw098	K	686	22.5534	milk & solid	no	no	50.1832	0	0	26.2661	14.8399	1.16579	2.63577	2.53798	0	6.55667	SAMD00243790
Kw100	K	700	23.0137	milk & solid	no	no	70.8757	0	1.30671	19.3571	11.7385	6.68727	0	0	0	6.9	SAMD00243791
Kw102	K	714	23.474	milk & solid	no	no	68.0116	1.12843	0	22.9761	11.5186	1.13642	0	1.59792	0	6.70667	SAMD00243792
Kw104	K	728	23.9342	milk & solid	no	no	40.3756	0	0	18.8342	8.70436	1.20233	0	1.54462	0	7.35333	SAMD00243793
Ld003	L	3	0.0986301	Breast-milk	no	no	5.85529	0	1.5863	0	0	0	0	0	0	6.19333	SAMD00243794
Ld004	L	4	0.131507	Breast-milk	no	no	4.96785	0	2.74654	0	0	0	0	0	0	6.23333	SAMD00243795
Ld005	L	5	0.164384	Breast-milk	no	no	7.36723	0	4.98986	0	0	0	0	0	0	5.98333	SAMD00243796
Ld006	L	6	0.19726	Breast-milk	no	no	9.87925	1.55029	5.49457	0	0	2.82055	0	0	0	5.99667	SAMD00243797
Ld007	L	7	0.230137	Breast-milk	no	no	4.55556	0	4.54813	0	0	0	0	0	0	6.38667	SAMD00243798
Ld009	L	9	0.29589	Breast-milk	no	no	9.81737	1.60617	7.15552	0	0	0	0	0	0	6.18333	SAMD00243799
Ld011	L	11	0.361644	Breast-milk	no	no	8.75826	1.04379	6.6006	0	0	2.32715	0	0	0	6.13667	SAMD00243800
Ld013	L	13	0.427397	Breast-milk	no	no	11.2229	1.32234	7.58983	0	0	2.36469	0	0	0	6.09667	SAMD00243801
Ld015	L	15	0.493151	Breast-milk	no	no	14.3068	1.16883	5.1225	0	0	0	0	0	0	6.20333	SAMD00243802
Ld017	L	17	0.558904	Breast-milk	no	no	10.3562	2.21935	2.40208	0	0	0	0	0	0	6.24	SAMD00243803
Ld019	L	19	0.624658	Breast-milk	no	no	7.44377	0	4.59708	0	0	0	0	0	0	6.82	SAMD00243804
Ld021	L	21	0.690411	Breast-milk	no	no	8.65862	0	3.18855	0	0	0	0	0	0	6.71	SAMD00243805
Ld023	L	23	0.756164	Breast-milk	no	no	8.41733	0	3.62464	0	0	0	0	0	0	6.42	SAMD00243806
Ld025	L	25	0.821918	Breast-milk	no	no	8.06286	0	2.64401	0	0	0	0	0	0	6.63333	SAMD00243807
Ld027	L	27	0.887671	Breast-milk	no	no	9.95416	0	3.06197	0	0	0	0	0	0	6.36667	SAMD00243808
Ld029	L	29	0.953425	Breast-milk	no	no	6.29393	0	2.56827	0	0	0	0	0	0	6.68333	SAMD00243809
Lw005	L	36	1.18356	Breast-milk	no	no	7.97676	0	2.50075	0	0	0	0	0	0	6.58333	SAMD00243810
Lw006	L	41	1.34795	Breast-milk	no	no	15.9461	0	3.82633	0	1.29977	0	0	0	0	6.76333	SAMD00243811
Lw007	L	48	1.57808	Breast-milk	no	no	11.6518	6.02897	7.31675	0	0	0	0	0	0	6.70667	SAMD00243812
Lw008	L	56	1.8411	Breast-milk	no	no	30.7608	5.45317	7.90068	0	0	0	0	0	0	5.97333	SAMD00243813
Lw009	L	62	2.03836	Breast-milk	no	no	19.1667	5.46931	7.71857	0	0	0	0	0	0	5.94333	SAMD00243814
Lw010	L	69	2.26849	Breast-milk	no	no	15.3838	2.41327	14.0783	0	0	0	0	0	0	6.29	SAMD00243815
Lw011	L	77	2.53151	Breast-milk	no	no	17.7354	0	14.7853	3.17346	0	0	0	0	0	5.5	SAMD00243816
Lw012	L	83	2.72877	Breast-milk	no	no	19.3026	0	19.0381	2.16529	0	0	0	0	0	5.66333	SAMD00243817
Lw013	L	91	2.99178	Breast-milk	no	no	81.5968	18.4309	24.0003	4.40421	0	17.7984	0	0	0	5.49	SAMD00243818
Lw014	L	97	3.18904	Breast-milk	no	no	49.4392	64.7755	1.89594	0	0	12.4649	0	0	0	4.83	SAMD00243819
Lw015	L	105	3.45205	Breast-milk	no	no	90.5995	86.0232	9.11335	0	0	4.33663	0	0	0	4.69	SAMD00243820
Lw016	L	112	3.68219	Breast-milk	no	no	88.1162	62.7462	11.6763	0	0	7.32649	0	0	0	4.84667	SAMD00243821
Lw017	L	118	3.87945	Breast-milk	no	no	120.857	89.9177	12.7345	0	0	8.14199	0	0	0	4.52	SAMD00243822
Lw018	L	125	4.10959	Breast-milk	no	no	93.8292	78.6596	6.76164	0	0	3.73729	0	0	0	4.66667	SAMD00243823
Lw019	L	132	4.33973	Mixed-milk	no	no	36.1325	41.2852	7.21702	0	0	14.4504	0	0	0	6.36667	SAMD00243824
Lw020	L	141	4.63562	Breast-milk	no	no	42.9653	71.9179	3.32793	0	0	7.28715	0	0	0	5.13333	SAMD00243825
Lw021	L	148	4.86575	Breast-milk	no	no	52.645	23.0381	13.5827	0	0	8.31268	0	0	0	5.48	SAMD00243826
Lw022	L	153	5.03014	Mixed-milk	no	no	114.197	98.1901	3.64031	0	0	5.71732	0	0	0	4.76333	SAMD00243827
Lw023	L	162	5.32603	Breast-milk	no	no	90.5944	67.0927	10.7687	0	0	13.9898	0	0	0	4.81333	SAMD00243828
Lw024	L	168	5.52329	milk & solid	no	no	103.137	50.7446	13.671	1.04672	0	10.9894	0	0	0	4.8	SAMD00243829
Lw025	L	176	5.7863	milk & solid	no	no	88.3507	89.7393	6.10027	1.3594	0	4.4563	0	0	0	4.86	SAMD00243830
Lw026	L	183	6.01644	milk & solid	no	no	78.3426	50.0755	6.22375	3.55662	0	14.0478	0	0	0	5.17333	SAMD00243831
Lw027	L	189	6.2137	milk & solid	no	no	115.134	64.8565	3.43992	7.71424	0	6.88062	0	0	0	4.81667	SAMD00243832
Lw028	L	195	6.41096	milk & solid	no	no	57.8655	78.1948	2.1629	0	0	7.60293	0	0	0	4.86333	SAMD00243833
Lw029	L	203	6.67397	milk & solid	no	no	64.7141	54.6888	3.59241	0	0	3.98571	0	0	0	5.00333	SAMD00243834
Lw030	L	211	6.93699	milk & solid	no	no	85.8182	46.1127	3.34687	8.53331	0	2.3416	0	0	0	5.48333	SAMD00243835
Lw031	L	216	7.10137	milk & solid	no	no	86.0853	70.3096	6.31103	0	0	5.14795	0	0	0	4.75333	SAMD00243836
Lw032	L	223	7.33151	milk & solid	no	no	98.1659	42.7664	1.94793	11.5879	0	5.35873	0	0	0	5.70667	SAMD00243837
Lw033	L	230	7.56164	milk & solid	no	no	91.1051	56.1507	3.93832	0	0	2.07951	0	0	0	5.13333	SAMD00243838
Lw034	L	238	7.82466	milk & solid	no	no	80.6851	14.0238	3.81121	19.3481	1.52012	0	0	1.74217	0	6.55333	SAMD00243839
Lw035	L	244	8.02192	milk & solid	no	no	115.994	75.5733	2.93635	6.86568	0	1.81412	0	0	0	5.16333	SAMD00243840
Lw036	L	251	8.25205	milk & solid	no	no	89.5889	36.9508	10.1514	5.18454	0	2.74171	0	0	0	5.45	SAMD00243841
Lw037	L	259	8.51507	milk & solid	no	no	110.862	92.3058	3.11116	1.08574	0	2.18137	0	0	0	4.61667	SAMD00243842
Lw038	L	266	8.74521	milk & solid	no	no	124.609	27.6208	0	12.1657	1.47801	0	0	1.16603	0	5.40667	SAMD00243843
Lw039	L	272	8.94247	milk & solid	no	no	98.7893	60.1957	5.11613	6.38074	0	6.5794	0	0	0	5.24	SAMD00243844
Lw040	L	279	9.1726	milk & solid	no	no	97.1875	72.8484	2.9906	2.75135	0	7.46575	0	0	0	4.98333	SAMD00243845
Lw041	L	287	9.43562	milk & solid	no	no	93.0869	49.1053	3.17864	9.44058	0	9.27856	0	0	0	5.34	SAMD00243846
Lw042	L	293	9.63288	milk & solid	no	no	118.895	33.0514	1.26424	18.511	9.42581	0	0	1.08869	0	5.75333	SAMD00243847
Lw043	L	301	9.89589	milk & solid	no	no	85.1288	8.4331	1.91673	21.0773	3.84665	0	0	2.47769	0	7.11	SAMD00243848
Lw044	L	308	10.126	milk & solid	no	no	147.701	20.0249	1.04085	23.9555	10.713	0	1.3056	2.94795	0	5.60333	SAMD00243849
Lw045	L	314	10.3233	milk & solid	no	yes	103.262	88.139	0	5.7605	0	2.01439	0	0	0	5.18333	SAMD00243850
Lw046	L	322	10.5863	milk & solid	no	no	124.502	0	2.42082	30.8882	27.2752	0	2.49763	2.83922	0	6.15333	SAMD00243851
Lw047	L	328	10.7836	formula & solid	no	yes	68.4276	0	35.9475	6.01515	24.2474	0	0	0	0	5.91667	SAMD00243852
Lw048	L	335	11.0137	formula & solid	no	no	100.396	4.11679	40.1523	4.83552	26.1579	0	0	0	0	5.63333	SAMD00243853
Lw049	L	342	11.2438	formula & solid	no	no	88.7272	3.37127	23.7475	16.0094	33.3718	0	0	1.61562	0	5.92333	SAMD00243854
Lw050	L	349	11.474	formula & solid	no	no	125.202	16.9264	0	17.9156	33.6991	1.37192	0	0	0	5.46	SAMD00243855
Lw051	L	356	11.7041	formula & solid	no	no	116.292	8.00575	0	21.7879	23.4472	0	0	1.50975	0	5.76333	SAMD00243856
Lw052	L	370	12.1644	formula & solid	no	no	124.658	12.3252	0	16.7922	29.2866	0	0	0	0	5.57667	SAMD00243857
Lw054	L	377	12.3945	formula & solid	no	no	124.703	1.71493	0	20.1896	35.7698	1.37203	0	0	0	5.74333	SAMD00243858
Lw056	L	393	12.9205	formula & solid	no	no	68.7638	0	34.0525	12.4869	17.6312	0	0	0	0	7.43667	SAMD00243859
Lw058	L	405	13.3151	formula & solid	no	no	95.5848	0	7.62102	31.3664	21.0138	0	0	1.46156	0	6.88	SAMD00243860
Lw060	L	421	13.8411	formula & solid	no	no	79.9071	0	61.3693	24.5421	18.6361	0	0	1.13581	0	6.73333	SAMD00243861
Lw062	L	434	14.2685	formula & solid	no	yes	78.7102	0	30.2416	41.4724	25.108	0	3.7573	3.33179	0	7.46333	SAMD00243862
Lw064	L	448	14.7288	formula & solid	no	yes	65.746	3.80967	43.9712	7.30488	16.535	3.54081	0	0	0	6.6	SAMD00243863
Lw066	L	464	15.2548	formula & solid	no	yes	67.9481	0	2.54365	39.4309	18.86	0	1.22794	2.04603	0	6.41333	SAMD00243864
Lw068	L	475	15.6164	formula & solid	no	yes	92.8701	0	38.8242	10.6944	15.0436	0	0	0	0	6.82	SAMD00243865
Lw070	L	489	16.0767	formula & solid	no	no	92.0713	0	42.6331	16.535	16.2232	0	0	1.11797	0	6.96333	SAMD00243866
Lw072	L	504	16.5699	formula & solid	no	no	112.599	0	0	42.7953	27.6603	0	3.51521	3.57813	0	6.55667	SAMD00243867
Lw074	L	517	16.9973	solid	no	yes	96.0274	0	2.46292	36.6346	23.8202	0	0	0	0	6.65667	SAMD00243868
Lw076	L	531	17.4575	solid	no	yes	89.4154	0	31.6617	24.6566	21.2783	0	0	0	0	7.13	SAMD00243869
Lw078	L	546	17.9507	solid	no	yes	113.986	0	8.37844	27.9191	23.1656	0	0	1.39342	0	6.42	SAMD00243870
Lw080	L	559	18.3781	solid	no	yes	51.3508	0	45.5893	28.9483	15.5941	0	2.38606	2.78111	0	7.06	SAMD00243871
Lw082	L	574	18.8712	solid	no	yes	64.8335	4.61845	22.2764	37.3175	14.4924	2.92892	1.22981	2.71593	0	7.09333	SAMD00243872
Lw084	L	587	19.2986	solid	no	yes	65.1595	0	35.8123	17.9442	17.2039	0	0	1.11527	0	6.94667	SAMD00243873
Lw086	L	601	19.7589	solid	no	yes	54.711	0	8.07461	19.991	24.0508	0	0	1.59996	0	6.68333	SAMD00243874
Lw088	L	616	20.2521	solid	no	yes	40.5544	0	13.4731	26.8245	13.9179	0	0	1.77114	0	7.83333	SAMD00243875
Lw090	L	631	20.7452	solid	no	yes	41.8908	0	6.98262	18.1656	16.5077	0	0	1.40394	0	6.5	SAMD00243876
Lw092	L	650	21.3699	solid	no	yes	59.0656	0	17.2376	25.5889	22.1122	0	0	1.38275	0	6.25333	SAMD00243877
Lw094	L	665	21.863	solid	no	no	54.7375	1.22004	11.8394	23.2653	16.5867	1.231	0	1.76618	0	7.29333	SAMD00243878
Lw096	L	679	22.3233	solid	no	no	76.2568	0	16.9423	47.9714	23.2059	0	1.86483	2.55705	0	7.23333	SAMD00243879
Lw100	L	694	22.8164	solid	no	no	68.8887	0	6.38198	38.5274	26.9678	0	2.14476	2.37709	0	6.39333	SAMD00243880
Lw102	L	708	23.2767	solid	no	no	72.2779	2.84976	21.564	16.8038	19.9364	1.16206	0	0	0	6.15667	SAMD00243881
Lw104	L	735	24.1644	solid	no	no	73.3592	0	6.98595	26.9392	19.8656	0	0	1.21141	0	6.77	SAMD00243882
pAfa	pAfa						62.8226	0	2.72984	32.2619	10.2122	0	1.9357	1.2314	2.22857		SAMD00243883
pAmo	pAmo						61.8301	0	0	27.396	22.6405	0	5.59687	3.8137	4.8262		SAMD00243884
pBfa	pBfa						43.3392	0	14.4902	33.444	6.98387	1.79575	0	0	0		SAMD00243885
pBmo	pBmo						43.2341	0	0	21.8607	15.2732	0	6.43084	4.85187	4.26212		SAMD00243886
pCfa	pCfa						73.049	0	8.07002	18.8518	29.4288	0	0	0	2.37605		SAMD00243887
pDfa	pDfa						60.1419	0	0	16.9725	15.7922	0	0	1.24951	2.34513		SAMD00243888
pDmo	pDmo						15.3843	0	0	9.99973	6.09635	0	2.66799	1.66893	2.78794		SAMD00243889
pEfa	pEfa						25.9135	0	0	12.1102	5.63164	0	2.94762	1.71245	1.94695		SAMD00243890
pEmo	pEmo						63.6887	0	0	25.6322	11.7813	0	0	1.12223	3.36674		SAMD00243891
pFfa	pFfa						59.1682	2.74989	5.00825	13.5563	17.7905	0	0	0	0		SAMD00243892
pFmo	pFmo						28.7649	0	0	9.3816	6.71145	0	4.3664	2.26799	2.66351		SAMD00243893
pGfa	pGfa						44.0687	0	0	23.6611	12.364	3.01313	2.62663	1.74849	7.1263		SAMD00243894
pHfa	pHfa						49.317	0	0	16.4882	15.188	0	0	0	1.92045		SAMD00243895
pHmo	pHmo						38.4627	0	0	16.657	11.3173	0	4.81623	2.8809	3.42675		SAMD00243896
pIfa	pIfa						76.3656	0	0	18.2007	11.5949	1.0629	0	0	0		SAMD00243897
pImo	pImo						41.4662	0	0	15.8335	13.7788	0	1.48944	1.43943	2.45559		SAMD00243898
pJfa	pJfa						14.1519	0	0	7.33826	4.83073	0	2.31121	1.54987	3.29268		SAMD00243899
pJmo	pJmo						34.8539	0	0	12.1133	9.7102	0	1.63042	1.43018	2.39749		SAMD00243900
pKfa	pKfa						80.3083	0	0	35.5061	13.8557	0	1.49674	1.22714	3.038		SAMD00243901
pKmo	pKmo						62.2574	0	3.35456	20.3223	22.8106	0	1.3615	0	1.99312		SAMD00243902
pLfa	pLfa						32.3432	0	0	18.9188	11.8935	0	2.43815	1.69161	0		SAMD00243903
pLmo	pLmo						77.9056	0	0	33.9043	13.7939	0	2.03877	1.61007	4.30097		SAMD00243904
